# Supplementary material for: Physiological and transcriptome changes induced by Pseudomonas putida acquisition of an integrative and conjugative element
Source: Sci Rep. 2018 Apr 3;8:5550. doi: 10.1038/s41598-018-23858-6 (PMC5882942; doi:10.1038/s41598-018-23858-6)
Supplement: Supplementary file 2 — Data S1 [file 41598_2018_23858_MOESM2_ESM.xlsx]

## Sheet: information
Supplementary data to
Physiological and transcriptome changes induced by Pseudomonas putida acquisition of an integrative and conjugative element
Ryo Miyazaki*, Hirokazu Yano, Vladimir Sentchilo, and Jan Roelof van der Meer
* Corresponding author
Email: ryo.miyazaki@aist.go.jp
Data S1. Pairwise comparisons of global gene expression across quadruplicate samples of P. putida-ICEclc (2737) versus P. putida (3227) in exponential and regrowth phases. Protein ID or locus tag are used as ID for each coding sequence (CDS). Raw and normalized counts are shown in the columns from B to I, and from J to Q, respectively. Accession numbers used for mapping are indicated in geno_id c…

## Sheet: 3227_exp_vs_2737_exp
ID	3227_exp_1	3227_exp_2	3227_exp_3	3227_exp_4	2737_exp_1	2737_exp_2	2737_exp_3	2737_exp_4	n_3227_exp_1	n_3227_exp_2	n_3227_exp_3	n_3227_exp_4	n_2737_exp_1	n_2737_exp_2	n_2737_exp_3	n_2737_exp_4	a.value	m.value	p.value	q.value	geno_id	start_location	end_location	direction	gene	product	data_set
CAE92851.1	0	0	0	0	74	110	94	121	0	0	0	0	91.1735	108.944	104.263	107.715	-3.17387	8.86679	2e-93	3.34e-91	AJ617740	262	2235	1	intB13	integrase	3227_exp_vs_2737_exp
CAE92852.1	0	0	0	0	145	208	186	207	0	0	0	0	178.651	206.002	206.307	184.273	-3.17387	9.77844	5.04e-152	1.3e-149	AJ617740	2850	4235	-1	NA	putative_permease	3227_exp_vs_2737_exp
CAE92853.1	0	0	1	1	176	188	162	206	0	0	1.23441	0.882729	216.845	186.195	179.687	183.383	3.33176	8.49929	4.37e-147	1.08e-144	AJ617740	4440	5159	-1	NA	oxidoreductase	3227_exp_vs_2737_exp
CAE92854.1	0	0	0	0	235	289	285	371	0	0	0	0	289.537	286.225	316.116	330.267	-3.17387	10.4352	8.93e-205	4.22e-202	AJ617740	5515	5994	-1	NA	putative_ring_dioxygenase_beta	3227_exp_vs_2737_exp
CAE92855.1	3	4	2	1	1831	2306	1890	2456	2.66807	3.6819	2.46881	0.882729	2255.93	2283.85	2096.35	2186.35	6.19259	9.82876	0	0	AJ617740	5997	7259	-1	NA	large_subunit_aromatic_dioxygenase	3227_exp_vs_2737_exp
CAE92856.1	10	19	28	15	19315	24128	21256	25968	8.89357	17.489	34.5634	13.2409	23797.5	23896.3	23576.7	23116.9	9.3697	10.3132	4.34e-232	2.73e-229	AJ617740	8055	9038	-1	NA	hypothetical_protein	3227_exp_vs_2737_exp
CAE92857.1	134037	128973	100918	135060	140545	166772	150141	182825	119207	118716	124574	119221	173162	165170	166533	162752	17.1132	0.470833	0.00502309	0.0940129	AJ617740	9154	10212	-1	clcE	maleylacetate_reductase	3227_exp_vs_2737_exp
CAE92858.1	95419	91959	70068	94937	70506	87991	80556	101081	84861.5	84645.9	86492.3	83803.7	86868.6	87146	89351	89983	16.4025	0.0563919	0.734688	1	AJ617740	10209	10919	-1	clcD	dienelactone_hydrolase	3227_exp_vs_2737_exp
CAE92859.1	283683	264339	210401	258473	227342	260220	229749	258680	252295	243317	259720	228162	280102	257721	254833	230279	17.9359	0.0567252	0.742612	1	AJ617740	10941	11924	-1	NA	hypothetical_protein	3227_exp_vs_2737_exp
CAE92860.1	204820	204864	146734	196332	130543	174110	151966	181276	182158	188572	181129	173308	160839	172438	168558	161373	17.4035	-0.128854	0.443828	0.944952	AJ617740	11951	13063	-1	clcB	chloromuconate_cycloisomerase	3227_exp_vs_2737_exp
CAE92861.1	259573	280601	212379	281224	187468	231416	206960	260413	230853	258286	262162	248245	230974	229194	229556	231821	17.8723	-0.117217	0.487651	0.959198	AJ617740	13060	13842	-1	clcA	chlorocatechol_1,2-dioxygenase	3227_exp_vs_2737_exp
CAE92862.1	764	622	540	696	362	426	379	443	679.469	572.535	666.579	614.379	446.011	421.909	420.379	394.362	9.01157	-0.590082	8.23e-09	4.28e-07	AJ617740	14012	14896	1	clcR	LysR_family_transcriptional_regulator	3227_exp_vs_2737_exp
CAE92863.1	0	0	0	0	21	46	31	44	0	0	0	0	25.8736	45.5582	34.3846	39.1691	-3.17387	7.35972	1.18e-33	1.24e-31	AJ617740	15040	15390	-1	NA	putative_threonine_efflux_protein	3227_exp_vs_2737_exp
CAE92864.1	1	1	0	1	189	242	183	180	0.889357	0.920474	0	0.882729	232.862	239.676	202.98	160.237	3.56796	8.27796	1.93e-120	3.77e-118	AJ617740	15408	15650	-1	NA	hypothetical_protein	3227_exp_vs_2737_exp
CAE92865.1	1	0	0	0	255	302	242	271	0.889357	0	0	0	314.179	299.1	268.421	241.246	2.98195	10.3022	5.36e-173	1.6e-170	AJ617740	15678	16106	-1	NA	chlorocatechol_1,2-dioxygenase	3227_exp_vs_2737_exp
CAE92866.1	2	3	1	0	1319	1625	1638	1833	1.77871	2.76142	1.23441	0	1625.11	1609.39	1816.84	1631.75	5.618	10.1766	0	0	AJ617740	16057	16497	-1	NA	putative_outer_membrane_protein	3227_exp_vs_2737_exp
CAE92867.2	0	0	2	1	111	112	105	133	0	0	2.46881	0.882729	136.76	110.924	116.464	118.398	3.32967	7.1697	4.88e-99	8.65e-97	AJ617740	17053	17964	-1	NA	transcriptional_regulator	3227_exp_vs_2737_exp
CAE92868.1	1	3	2	1	719	959	940	1277	0.889357	2.76142	2.46881	0.882729	885.861	949.79	1042.63	1136.79	5.38952	9.16338	0	0	AJ617740	18507	19193	-1	NA	transcriptional_regulator	3227_exp_vs_2737_exp
CAE92869.1	0	0	0	1	210	260	365	370	0	0	0	0.882729	258.736	257.503	404.85	329.377	3.05415	10.4682	1.79e-138	4.07e-136	AJ617740	19624	20568	-1	NA	hypothetical_protein	3227_exp_vs_2737_exp
CAE92870.1	0	1	0	0	280	275	314	390	0	0.920474	0	0	344.981	272.359	348.282	347.181	3.11944	10.478	2.45e-190	9.28e-188	AJ617740	20714	21133	-1	NA	hypothetical_protein	3227_exp_vs_2737_exp
CAE92871.1	0	0	1	1	524	511	479	604	0	0	1.23441	0.882729	645.607	506.093	531.297	537.685	4.09945	10.0347	9.16e-265	8.66e-262	AJ617740	21246	21905	-1	NA	TetR-type_transcriptional_regulator	3227_exp_vs_2737_exp
CAE92872.1	0	0	1	0	316	336	223	304	0	0	1.23441	0	389.335	332.773	247.347	270.623	3.29002	9.9724	2.57e-143	6.07e-141	AJ617740	21927	22679	-1	NA	hypothetical_protein	3227_exp_vs_2737_exp
CAE92873.1	0	1	0	0	259	390	345	374	0	0.920474	0	0	319.107	386.255	382.667	332.937	3.17655	10.5922	1.23e-211	6.95e-209	AJ617740	22818	23435	-1	NA	putative_aminophenol_repressor	3227_exp_vs_2737_exp
CAE92874.1	0	0	0	0	42	42	45	65	0	0	0	0	51.7471	41.5967	49.9131	57.8634	-3.17387	7.83187	1.16e-48	1.53e-46	AJ617740	23531	23944	1	NA	ferredoxin-like_protein	3227_exp_vs_2737_exp
CAE92875.1	0	0	0	0	206	287	207	281	0	0	0	0	253.807	284.244	229.6	250.148	-3.17387	10.1712	1.22e-178	3.83e-176	AJ617740	23956	24870	1	NA	uncharacterized_conserved_protein	3227_exp_vs_2737_exp
CAE92876.1	0	0	0	0	120	183	177	187	0	0	0	0	147.849	181.243	196.325	166.469	-3.17387	9.61435	1.95e-126	4.25e-124	AJ617740	24915	25727	1	NA	2-aminophenol_1,6-dioxygenase_alpha_subunit	3227_exp_vs_2737_exp
CAE92877.1	0	0	0	1	219	310	236	292	0	0	0	0.882729	269.824	307.023	261.766	259.94	2.96072	10.2813	3.23e-188	1.15e-185	AJ617740	25787	27265	1	NA	2-aminomuconic_semialdehyde_dehydrogenase	3227_exp_vs_2737_exp
CAE92878.1	1	0	0	0	215	264	197	259	0.889357	0	0	0	264.896	261.465	218.508	230.564	2.88037	10.0991	8.57e-170	2.43e-167	AJ617740	27255	27707	1	NA	2-aminomuconate_deaminase	3227_exp_vs_2737_exp
CAE92879.1	0	0	1	0	264	338	322	457	0	0	1.23441	0	325.268	334.754	357.156	406.825	3.38978	10.1719	1.28e-210	6.6e-208	AJ617740	27722	28531	1	NA	putative_2-keto-4-pentenoate_hydratase	3227_exp_vs_2737_exp
CAE92880.1	0	0	0	0	236	299	261	379	0	0	0	0	290.769	296.129	289.496	337.388	-3.17387	10.4253	5.18e-202	2.26e-199	AJ617740	28528	29292	1	NA	putative_4-oxalocrotonate_decarboxylase	3227_exp_vs_2737_exp
CAE92881.1	1	0	0	2	431	510	435	463	0.889357	0	0	1.76546	531.024	505.102	482.493	412.166	4.16179	9.50636	6.79e-248	4.81e-245	AJ617740	29353	30294	1	NA	acetylating_aldehyde_dehydrogenase	3227_exp_vs_2737_exp
CAE92882.1	0	1	1	1	824	862	789	1011	0	0.920474	1.23441	0.882729	1015.23	853.722	875.142	899.999	4.71714	10.2284	0	0	AJ617740	30310	31347	1	NA	putative_4-hydroxy-2-ketovalerate_aldolase	3227_exp_vs_2737_exp
CAE92883.1	0	0	1	0	172	232	184	286	0	0	1.23441	0	211.917	229.772	204.089	254.599	3.0591	9.51057	2.13e-159	5.74e-157	AJ617740	31459	31959	1	NA	hypothetical_protein	3227_exp_vs_2737_exp
CAE92884.1	0	0	0	0	41	57	39	62	0	0	0	0	50.515	56.4526	43.258	55.1928	-3.17387	7.86238	1.5e-50	2.02e-48	AJ617740	31956	32351	1	NA	hypothetical_protein	3227_exp_vs_2737_exp
CAE92885.1	4	1	1	2	77	101	104	105	3.55743	0.920474	1.23441	1.76546	94.8697	100.03	115.355	93.4717	3.77992	5.75463	3.7e-79	5.82e-77	AJ617740	32969	34504	1	NA	putative_outer_membrane_protein_or_channel-forming_component	3227_exp_vs_2737_exp
CAE92886.1	2	2	0	3	38	49	45	67	1.77871	1.84095	0	2.64819	46.8188	48.5294	49.9131	59.6439	3.16339	5.03084	2.4e-43	2.78e-41	AJ617740	34501	36075	1	NA	putative_permease_of_the_major_facilitator_superfamily	3227_exp_vs_2737_exp
CAE92887.1	5	6	5	11	141	152	145	212	4.44678	5.52284	6.17203	9.71002	173.722	150.54	160.831	188.724	5.0442	4.70403	1.97e-100	3.6e-98	AJ617740	36083	37117	1	NA	putative_multidrug_efflux_pump	3227_exp_vs_2737_exp
CAE92888.1	5	8	6	1	54	71	67	97	4.44678	7.36379	7.40643	0.882729	66.532	70.3181	74.315	86.3501	4.27296	3.88771	1.45e-45	1.75e-43	AJ617740	37149	37451	1	NA	hypothetical_protein	3227_exp_vs_2737_exp
CAE92889.1	2	3	4	7	61	69	96	97	1.77871	2.76142	4.93762	6.1791	75.1565	68.3374	106.481	86.3501	4.18122	4.42499	3.57e-47	4.5e-45	AJ617740	37495	38139	1	NA	hypothetical_protein	3227_exp_vs_2737_exp
CAE92890.1	1	0	1	1	38	41	29	45	0.889357	0	1.23441	0.882729	46.8188	40.6063	32.1662	40.0593	2.45343	5.73069	1.23e-36	1.32e-34	AJ617740	38190	39371	1	NA	putative_esterase_of_the_alpha-beta_hydrolase_superfamily	3227_exp_vs_2737_exp
CAE92891.1	0	1	0	0	111	132	86	148	0	0.920474	0	0	136.76	130.732	95.3894	131.751	2.41533	9.06976	3.75e-91	6.08e-89	AJ617740	39866	40900	-1	NA	hypothetical_protein	3227_exp_vs_2737_exp
CAE92892.1	0	0	0	0	64	54	46	58	0	0	0	0	78.8527	53.4814	51.0222	51.632	-3.17387	8.0564	6.6e-48	8.5e-46	AJ617740	40928	41923	-1	NA	predicted_amidohydrolase/nitrilase	3227_exp_vs_2737_exp
CAE92893.1	0	0	0	0	61	75	43	47	0	0	0	0	75.1565	74.2797	47.6947	41.8397	-3.17387	8.08065	8.56e-42	9.52e-40	AJ617740	41979	43391	-1	NA	putative_acyl-CoA_synthetase	3227_exp_vs_2737_exp
CAE92894.1	0	0	0	0	37	62	42	44	0	0	0	0	45.5867	61.4046	46.5855	39.1691	-3.17387	7.77051	3.2e-43	3.63e-41	AJ617740	43393	44973	-1	NA	putative_acyl-CoA_synthetase	3227_exp_vs_2737_exp
CAE92895.1	0	0	0	0	16	26	17	16	0	0	0	0	19.7132	25.7503	18.856	14.2433	-3.17387	6.47573	4.02e-20	3.74e-18	AJ617740	45186	46142	1	NA	putative_transcriptional_regulator	3227_exp_vs_2737_exp
CAE92896.1	0	0	0	0	27	53	32	50	0	0	0	0	33.266	52.491	35.4937	44.5103	-3.17387	7.55292	5.71e-38	6.22e-36	AJ617740	46321	46704	-1	NA	hypothetical_protein	3227_exp_vs_2737_exp
CAE92897.1	0	0	0	0	72	100	80	141	0	0	0	0	88.7093	99.0396	88.7343	125.519	-3.17387	8.83102	8.66e-77	1.33e-74	AJ617740	46783	46938	-1	NA	transposase	3227_exp_vs_2737_exp
CAE92898.1	0	0	0	0	144	176	157	146	0	0	0	0	177.419	174.31	174.141	129.97	-3.17387	9.53716	3e-113	5.67e-111	AJ617740	47636	48817	-1	NA	putative_transport_protein	3227_exp_vs_2737_exp
CAE92899.1	3	7	5	5	3236	3008	3509	4123	2.66807	6.44332	6.17203	4.41365	3986.99	2979.11	3892.11	3670.32	7.06326	9.52669	1.62e-250	1.31e-247	AJ617740	48928	49731	1	NA	putative_transcriptional_regulator	3227_exp_vs_2737_exp
CAE92900.1	0	0	0	0	35	40	41	50	0	0	0	0	43.1226	39.6159	45.4763	44.5103	-3.17387	7.61229	7.21e-46	8.89e-44	AJ617740	50246	52093	-1	NA	hypothetical_protein	3227_exp_vs_2737_exp
CAE92901.1	0	0	0	0	130	120	104	154	0	0	0	0	160.17	118.848	115.355	137.092	-3.17387	9.23378	8.02e-97	1.38e-94	AJ617740	52330	52716	1	NA	hypothetical_protein	3227_exp_vs_2737_exp
CAE92902.1	0	0	1	0	649	758	586	782	0	0	1.23441	0	799.616	750.721	649.979	696.142	3.90194	11.1963	5.65304378436321e-317	6.41168226042238e-314	AJ617740	52716	53174	1	NA	hypothetical_protein	3227_exp_vs_2737_exp
CAE92903.1	0	0	0	0	203	261	225	270	0	0	0	0	250.111	258.493	249.565	240.356	-3.17387	10.1436	5.46e-196	2.21e-193	AJ617740	53202	53579	1	NA	hypothetical_protein	3227_exp_vs_2737_exp
CAE92904.1	0	0	0	0	16	16	12	29	0	0	0	0	19.7132	15.8463	13.3101	25.816	-3.17387	6.40272	7e-19	6.2e-17	AJ617740	53593	55110	-1	NA	hypothetical_protein	3227_exp_vs_2737_exp
CAE92905.1	0	0	0	0	1	2	1	1	0	0	0	0	1.23207	1.98079	1.10918	0.890207	-3.17387	2.56186	0.0659635	0.486042	AJ617740	55126	55485	-1	NA	hypothetical_protein	3227_exp_vs_2737_exp
CAE92906.1	0	0	0	0	13	7	3	8	0	0	0	0	16.017	6.93278	3.32754	7.12165	-3.17387	5.24169	2.02e-08	9.98e-07	AJ617740	55482	56879	-1	NA	hypothetical_protein	3227_exp_vs_2737_exp
CAE92907.1	0	0	0	0	4	3	5	2	0	0	0	0	4.9283	2.97119	5.5459	1.78041	-3.17387	4.1084	0.000101049	0.00316601	AJ617740	56889	57836	-1	NA	hypothetical_protein	3227_exp_vs_2737_exp
CAE92908.1	0	0	0	0	0	0	0	0	0	0	0	0	0	0	0	0	-3.17387	0.0121697	1	1	AJ617740	57833	58279	-1	NA	hypothetical_protein	3227_exp_vs_2737_exp
CAE92909.1	0	0	0	0	8	4	8	5	0	0	0	0	9.85659	3.96159	8.87343	4.45103	-3.17387	4.94245	1.45e-07	6.23e-06	AJ617740	58438	58932	-1	NA	putative_DNA_repair_protein	3227_exp_vs_2737_exp
CAE92910.1	0	0	0	0	4	4	4	3	0	0	0	0	4.9283	3.96159	4.43672	2.67062	-3.17387	4.17971	4.86e-05	0.00154088	AJ617740	59116	59880	-1	NA	putative_protein-disulfide_isomerase	3227_exp_vs_2737_exp
CAE92911.1	0	0	0	1	13	11	13	18	0	0	0	0.882729	16.017	10.8944	14.4193	16.0237	0.830937	6.02179	2.51e-14	1.89e-12	AJ617740	59894	62761	-1	NA	conserved_hypothetical_protein_with_VirB4_domain	3227_exp_vs_2737_exp
CAE92912.1	0	0	0	0	2	0	0	3	0	0	0	0	2.46415	0	0	2.67062	-3.17387	2.54026	0.0669714	0.490691	AJ617740	62761	63201	-1	NA	hypothetical_protein	3227_exp_vs_2737_exp
CAE92913.1	0	0	0	0	0	3	1	3	0	0	0	0	0	2.97119	1.10918	2.67062	-3.17387	2.93506	0.017721	0.237579	AJ617740	63182	64600	-1	NA	hypothetical_protein	3227_exp_vs_2737_exp
CAE92914.1	0	0	0	0	3	0	1	0	0	0	0	0	3.69622	0	1.10918	0	-3.17387	2.44461	0.130777	0.651631	AJ617740	64590	65522	-1	NA	hypothetical_protein	3227_exp_vs_2737_exp
CAE92915.1	0	0	0	0	2	2	2	5	0	0	0	0	2.46415	1.98079	2.21836	4.45103	-3.17387	3.65431	0.00126591	0.0319065	AJ617740	65519	66211	-1	NA	hypothetical_protein	3227_exp_vs_2737_exp
CAE92916.1	0	0	0	0	0	0	1	0	0	0	0	0	0	0	1.10918	0	-3.17387	0.32945	1	1	AJ617740	66208	66618	-1	NA	hypothetical_protein	3227_exp_vs_2737_exp
CAE92917.1	0	0	0	0	1	1	2	1	0	0	0	0	1.23207	0.990396	2.21836	0.890207	-3.17387	2.59437	0.065994	0.486042	AJ617740	66631	66990	-1	NA	hypothetical_protein	3227_exp_vs_2737_exp
CAE92918.1	0	0	0	0	1	0	0	2	0	0	0	0	1.23207	0	0	1.78041	-3.17387	1.77091	0.254979	0.82644	AJ617740	67007	67240	-1	NA	hypothetical_protein	3227_exp_vs_2737_exp
CAE92919.1	0	0	0	0	0	0	0	0	0	0	0	0	0	0	0	0	-3.17387	0.0121697	1	1	AJ617740	67237	67620	-1	NA	hypothetical_protein	3227_exp_vs_2737_exp
CAE92920.1	0	0	0	0	84	72	72	123	0	0	0	0	103.494	71.3085	79.8609	109.495	-3.17387	8.68838	1.76e-66	2.49e-64	AJ617740	67806	68210	1	NA	hypothetical_protein	3227_exp_vs_2737_exp
CAE92921.1	0	0	0	0	0	6	4	1	0	0	0	0	0	5.94238	4.43672	0.890207	-3.17387	3.67428	0.00163423	0.0399471	AJ617740	68247	68996	-1	NA	hypothetical_protein	3227_exp_vs_2737_exp
CAE92922.1	0	0	0	0	4	0	1	3	0	0	0	0	4.9283	0	1.10918	2.67062	-3.17387	3.30231	0.00955505	0.154378	AJ617740	68993	71179	-1	NA	hypothetical_protein	3227_exp_vs_2737_exp
CAE92923.1	0	0	0	0	0	0	1	1	0	0	0	0	0	0	1.10918	0.890207	-3.17387	1.17951	0.503252	0.964489	AJ617740	71184	71732	-1	NA	hypothetical_protein	3227_exp_vs_2737_exp
CAE92924.1	0	0	0	0	0	0	3	0	0	0	0	0	0	0	3.32754	0	-3.17387	1.91441	0.256195	0.82644	AJ617740	71729	72319	-1	NA	hypothetical_protein	3227_exp_vs_2737_exp
CAE92925.1	0	0	0	0	4	4	3	3	0	0	0	0	4.9283	3.96159	3.32754	2.67062	-3.17387	4.07604	0.000176337	0.00531919	AJ617740	72301	73020	-1	NA	hypothetical_protein	3227_exp_vs_2737_exp
CAE92926.1	0	0	0	0	1	0	5	2	0	0	0	0	1.23207	0	5.5459	1.78041	-3.17387	3.2773	0.00981301	0.157202	AJ617740	73035	73685	-1	NA	hypothetical_protein	3227_exp_vs_2737_exp
CAE92927.1	0	0	0	0	2	3	1	0	0	0	0	0	2.46415	2.97119	1.10918	0	-3.17387	2.89024	0.0342425	0.35436	AJ617740	73682	74302	-1	NA	hypothetical_protein	3227_exp_vs_2737_exp
CAE92928.1	0	0	0	0	8	16	6	10	0	0	0	0	9.85659	15.8463	6.65507	8.90207	-3.17387	5.54663	3.12e-11	1.94e-09	AJ617740	74442	75311	-1	NA	hypothetical_protein	3227_exp_vs_2737_exp
CAE92929.1	2	0	1	1	131	104	176	147	1.77871	0	1.23441	0.882729	161.402	103.001	195.216	130.86	3.58384	7.2438	1.57e-73	2.28e-71	AJ617740	75425	77704	-1	NA	putative_DNA/RNA_helicase	3227_exp_vs_2737_exp
CAE92930.1	0	2	0	0	16	19	18	18	0	1.84095	0	0	19.7132	18.8175	19.9652	16.0237	1.55	5.3391	6.72e-19	6.05e-17	AJ617740	77804	78913	-1	NA	hypothetical_protein	3227_exp_vs_2737_exp
CAE92931.1	0	0	0	0	13	18	15	17	0	0	0	0	16.017	17.8271	16.6377	15.1335	-3.17387	6.21592	3.73e-18	3.21e-16	AJ617740	78978	79628	-1	NA	hypothetical_protein	3227_exp_vs_2737_exp
CAE92932.1	0	0	0	0	11	5	6	12	0	0	0	0	13.5528	4.95198	6.65507	10.6825	-3.17387	5.34355	1.09e-09	6.14e-08	AJ617740	79705	79965	-1	NA	hypothetical_protein	3227_exp_vs_2737_exp
CAE92933.1	0	1	0	0	19	13	18	16	0	0.920474	0	0	23.4094	12.8752	19.9652	14.2433	1.00993	6.25896	2.22e-16	1.85e-14	AJ617740	79982	80389	-1	NA	hypothetical_protein	3227_exp_vs_2737_exp
CAE92934.1	0	2	0	1	24	30	22	10	0	1.84095	0	0.882729	29.5698	29.7119	24.4019	8.90207	1.98914	5.08716	3.41e-15	2.73e-13	AJ617740	80486	80818	-1	NA	hypothetical_protein	3227_exp_vs_2737_exp
CAE92935.1	1	0	0	0	13	12	14	10	0.889357	0	0	0	16.017	11.8848	15.5285	8.90207	0.770232	5.8788	1.07e-12	7.15e-11	AJ617740	80914	81603	-1	NA	plasmid_protein	3227_exp_vs_2737_exp
CAE92936.1	1	1	1	0	46	44	42	68	0.889357	0.920474	1.23441	0	56.6754	43.5774	46.5855	60.5341	2.65108	6.09	6.52e-45	7.7e-43	AJ617740	81661	82578	-1	NA	hypothetical_protein	3227_exp_vs_2737_exp
CAE92937.1	0	0	0	0	0	0	4	2	0	0	0	0	0	0	4.43672	1.78041	-3.17387	2.81621	0.0353256	0.360958	AJ617740	83356	84198	-1	NA	phage-related_protein	3227_exp_vs_2737_exp
CAE92938.1	0	1	0	0	21	16	7	16	0	0.920474	0	0	25.8736	15.8463	7.76425	14.2433	0.937146	6.11339	2.63e-13	1.87e-11	AJ617740	84344	84697	-1	NA	hypothetical_protein	3227_exp_vs_2737_exp
CAE92939.1	0	0	0	0	29	24	14	25	0	0	0	0	35.7301	23.7695	15.5285	22.2552	-3.17387	6.78408	5.22e-22	5.28e-20	AJ617740	84841	85653	-1	NA	phage-related_protein	3227_exp_vs_2737_exp
CAE92940.1	0	2	0	0	9	11	19	20	0	1.84095	0	0	11.0887	10.8944	21.0744	17.8041	1.40395	5.04701	4e-13	2.74e-11	AJ617740	85940	86218	-1	NA	hypothetical_protein	3227_exp_vs_2737_exp
CAE92941.1	0	1	1	0	22	19	19	23	0	0.920474	1.23441	0	27.1056	18.8175	21.0744	20.4748	1.77918	5.34315	3.63e-20	3.43e-18	AJ617740	86316	87053	-1	NA	hypothetical_protein	3227_exp_vs_2737_exp
CAE92942.1	1	0	0	2	3	11	11	6	0.889357	0	0	1.76546	3.69622	10.8944	12.201	5.34124	1.20729	3.59736	8.98e-07	3.61e-05	AJ617740	87133	87945	-1	NA	hypothetical_protein	3227_exp_vs_2737_exp
CAE92943.1	0	2	0	0	21	14	13	13	0	1.84095	0	0	25.8736	13.8656	14.4193	11.5727	1.45948	5.15806	1.82e-13	1.32e-11	AJ617740	87992	88384	-1	NA	hypothetical_protein	3227_exp_vs_2737_exp
CAE92944.1	0	0	0	0	13	15	18	25	0	0	0	0	16.017	14.8559	19.9652	22.2552	-3.17387	6.37162	1.31e-19	1.2e-17	AJ617740	88406	88618	-1	NA	hypothetical_protein	3227_exp_vs_2737_exp
CAE92945.2	0	0	0	0	6	3	5	4	0	0	0	0	7.39244	2.97119	5.5459	3.56083	-3.17387	4.46316	8.03e-06	0.000289203	AJ617740	88949	89506	-1	NA	hypothetical_protein	3227_exp_vs_2737_exp
CAE92946.1	0	0	0	0	1	3	6	10	0	0	0	0	1.23207	2.97119	6.65507	8.90207	-3.17387	4.4845	8.06e-06	0.000289203	AJ617740	89751	91352	-1	NA	putative_DNA_methyltransferase	3227_exp_vs_2737_exp
CAE92947.1	0	0	0	0	7	7	4	4	0	0	0	0	8.62452	6.93278	4.43672	3.56083	-3.17387	4.73791	7.13e-07	2.89e-05	AJ617740	91889	93901	-1	NA	putative_DNA_topoisomerase_III	3227_exp_vs_2737_exp
CAE92948.1	0	0	0	0	10	0	8	16	0	0	0	0	12.3207	0	8.87343	14.2433	-3.17387	5.32716	1.98e-07	8.39e-06	AJ617740	94180	94620	-1	NA	putative_single-stranded_DNA_binding_protein	3227_exp_vs_2737_exp
CAE92949.1	0	0	0	0	2	1	3	2	0	0	0	0	2.46415	0.990396	3.32754	1.78041	-3.17387	3.27799	0.00900422	0.147749	AJ617740	94694	95221	-1	inrR	possible_activator_for_integrase_expression	3227_exp_vs_2737_exp
CAE92950.1	0	0	0	0	5	8	7	5	0	0	0	0	6.16037	7.92317	7.76425	4.45103	-3.17387	4.89688	9.23e-08	4.06e-06	AJ617740	95218	95997	-1	NA	hypothetical_protein	3227_exp_vs_2737_exp
CAE92951.1	0	0	0	0	11	7	6	17	0	0	0	0	13.5528	6.93278	6.65507	15.1335	-3.17387	5.58166	3.08e-11	1.94e-09	AJ617740	96328	97572	-1	NA	hypothetical_protein	3227_exp_vs_2737_exp
CAE92952.1	0	0	0	0	5	3	0	1	0	0	0	0	6.16037	2.97119	0	0.890207	-3.17387	3.50502	0.00539731	0.100027	AJ617740	97576	98136	-1	NA	hypothetical_protein	3227_exp_vs_2737_exp
CAE92953.1	0	0	0	0	11	2	4	4	0	0	0	0	13.5528	1.98079	4.43672	3.56083	-3.17387	4.73646	5.82e-06	0.000214343	AJ617740	98152	99804	-1	NA	hypothetical_protein_ParB	3227_exp_vs_2737_exp
CAE92954.1	0	0	0	0	0	1	0	0	0	0	0	0	0	0.990396	0	0	-3.17387	0.166035	1	1	AJ617740	99797	100054	-1	NA	hypothetical_protein_Shi	3227_exp_vs_2737_exp
CAE92955.1	0	0	0	0	3	5	2	7	0	0	0	0	3.69622	4.95198	2.21836	6.23145	-3.17387	4.27571	2.76e-05	0.000911362	AJ617740	100038	100913	-1	NA	hypothetical_protein_ParA	3227_exp_vs_2737_exp
CAE92956.1	0	0	0	0	0	2	0	9	0	0	0	0	0	1.98079	0	8.01186	-3.17387	3.50083	0.00470026	0.0910932	AJ617740	100957	101169	-1	NA	putative_transcriptional_regulator	3227_exp_vs_2737_exp
CAE92957.1	0	0	0	4	70	80	93	107	0	0	0	3.53092	86.2452	79.2317	103.154	95.2521	3.16369	6.68729	8.29e-75	1.24e-72	AJ617740	101289	102044	-1	NA	hypothetical_protein	3227_exp_vs_2737_exp
PP_0001	1893	2032	1608	2177	1523	1686	1560	1812	1683.55	1870.4	1984.92	1921.7	1876.45	1669.81	1730.32	1613.05	10.8076	-0.114861	0.430346	0.943947	NC_002947	147	1019	-1	parB	chromosome-partitioning_protein	3227_exp_vs_2737_exp
PP_0002	1098	1091	945	1234	741	922	869	1154	976.514	1004.24	1166.51	1089.29	912.967	913.146	963.877	1027.3	9.9735	-0.150343	0.202871	0.770549	NC_002947	1029	1820	-1	parA	chromosome_partition_protein	3227_exp_vs_2737_exp
PP_0003	969	959	703	1115	676	848	775	974	861.787	882.735	867.787	984.243	832.882	839.856	859.614	867.061	9.77173	-0.0813284	0.422039	0.938192	NC_002947	1839	2489	-1	rsmG	16S_RNA_methyltransferase	3227_exp_vs_2737_exp
PP_0004	3879	3961	2924	3937	2921	3782	3287	3798	3449.82	3646	3609.4	3475.3	3598.89	3745.68	3645.87	3381.01	11.8013	0.0192947	0.897437	1	NC_002947	2486	4381	-1	trmF	tRNA_uridine_5-carboxymethylaminomethyl_modification_protein	3227_exp_vs_2737_exp
PP_0005	796	704	607	715	580	741	663	855	707.928	648.014	749.284	631.151	714.603	733.884	735.386	761.127	9.47105	0.106	0.281754	0.854315	NC_002947	5012	6382	-1	trmE	GTPase	3227_exp_vs_2737_exp
PP_0006	2417	2607	1958	2861	2030	2581	2025	2354	2149.58	2399.68	2416.97	2525.49	2501.11	2556.21	2246.09	2095.55	11.2054	-0.0141665	0.926239	1	NC_002947	6471	8153	-1	oxaA	membrane_protein_insertase	3227_exp_vs_2737_exp
PP_0007	670	790	494	899	486	580	458	673	595.869	727.174	609.796	793.574	598.788	574.43	508.004	599.109	9.28391	-0.257761	0.0287778	0.315665	NC_002947	8156	8401	-1	yidD	hypothetical_protein	3227_exp_vs_2737_exp
PP_0008	1516	1500	1266	1989	1234	1608	1172	1304	1348.27	1380.71	1562.76	1755.75	1520.38	1592.56	1299.96	1160.83	10.5033	-0.117693	0.452162	0.946258	NC_002947	8394	8798	-1	rnpA	ribonuclease_P_protein_component	3227_exp_vs_2737_exp
PP_0009	543	772	570	928	524	591	471	695	482.921	710.606	703.611	819.173	645.607	585.324	522.423	618.694	9.30968	-0.195515	0.170577	0.720346	NC_002947	8812	8946	-1	rpmH	50S_ribosomal_protein_L34	3227_exp_vs_2737_exp
PP_0010	2894	2477	2096	3053	2145	2873	2419	3162	2573.8	2280.01	2587.31	2694.97	2642.8	2845.41	2683.1	2814.83	11.3653	0.116183	0.437508	0.944952	NC_002947	9542	11062	1	dnaA	chromosomal_replication_initiator_protein	3227_exp_vs_2737_exp
PP_0011	3760	3743	2886	4036	2669	3351	2873	3672	3343.98	3445.33	3562.49	3562.69	3288.41	3318.82	3186.67	3268.84	11.7187	-0.0911326	0.535661	0.979603	NC_002947	11103	12206	1	dnaN	DNA_polymerase_III_subunit_beta	3227_exp_vs_2737_exp
PP_0012	1407	982	897	1308	982	1274	993	1239	1251.33	903.905	1107.26	1154.61	1209.9	1261.77	1101.41	1102.97	10.15	0.0821879	0.551039	0.986535	NC_002947	12222	13325	1	recF	DNA_replication/repair_protein	3227_exp_vs_2737_exp
PP_0013	11008	10470	7913	11359	7496	9706	8475	10871	9790.04	9637.36	9767.85	10026.9	9235.63	9612.79	9400.29	9677.44	13.2351	-0.0484768	0.758111	1	NC_002947	13330	15750	1	gyrB	DNA_gyrase_subunit_B	3227_exp_vs_2737_exp
PP_0014	740	719	606	727	431	495	531	572	658.124	661.821	748.05	641.744	531.024	490.246	588.974	509.198	9.2267	-0.354469	0.000562414	0.0156346	NC_002947	17208	19166	1	NA	transposase	3227_exp_vs_2737_exp
PP_0015	195	227	173	266	149	174	126	206	173.425	208.948	213.552	234.806	183.579	172.329	139.757	183.383	7.5528	-0.290868	0.0286682	0.315665	NC_002947	19163	20122	1	NA	transposon_protein	3227_exp_vs_2737_exp
PP_0016	538	431	388	570	364	489	442	473	478.474	396.724	478.949	503.156	448.475	484.304	490.257	421.068	8.85385	-0.0102896	0.927878	1	NC_002947	20198	22114	1	NA	hypothetical_protein	3227_exp_vs_2737_exp
PP_0017	1820	1846	1412	1816	1406	1747	1717	1745	1618.63	1699.2	1742.98	1603.04	1732.3	1730.22	1904.46	1553.41	10.7294	0.0544993	0.707214	1	NC_002947	22171	22530	1	NA	transcriptional_regulator	3227_exp_vs_2737_exp
PP_0018	3163	3040	2384	3987	2771	2775	2443	3608	2813.04	2798.24	2942.82	3519.44	3414.08	2748.35	2709.72	3211.87	11.5602	0.00125139	0.994767	1	NC_002947	23176	24018	1	NA	hypothetical_protein	3227_exp_vs_2737_exp
PP_0019	5187	5156	4265	6378	4059	4690	4476	5738	4613.09	4745.96	5264.74	5630.05	5000.99	4644.96	4964.69	5108.01	12.2866	-0.0386357	0.808537	1	NC_002947	24000	24698	1	NA	hypothetical_protein	3227_exp_vs_2737_exp
PP_0020	3511	3331	2747	3718	2688	3389	3084	3508	3122.53	3066.1	3390.91	3281.99	3311.81	3356.45	3420.71	3122.85	11.6702	0.0387672	0.794318	1	NC_002947	24695	25570	1	NA	hypothetical_protein	3227_exp_vs_2737_exp
PP_0021	390	353	309	410	281	354	321	334	346.849	324.927	381.431	361.919	346.213	350.6	356.046	297.329	8.43283	-0.0677703	0.520074	0.974763	NC_002947	25881	26804	1	NA	hypothetical_protein	3227_exp_vs_2737_exp
PP_0022	12	9	10	10	5	11	8	8	10.6723	8.28427	12.3441	8.82729	6.16037	10.8944	8.87343	7.12165	3.18655	-0.279963	0.514651	0.969112	NC_002947	26989	27153	-1	NA	hypothetical_protein	3227_exp_vs_2737_exp
PP_0023	957	1045	1152	1462	918	980	759	1135	851.115	961.895	1422.04	1290.55	1131.04	970.589	841.867	1010.38	10.0465	-0.194837	0.243366	0.811361	NC_002947	27599	27727	-1	NA	hypothetical_protein	3227_exp_vs_2737_exp
PP_0024	49	22	14	20	21	22	20	26	43.5785	20.2504	17.2817	17.6546	25.8736	21.7887	22.1836	23.1454	4.58248	-0.0869077	0.768557	1	NC_002947	27850	29547	-1	NA	membrane-associated_metal-dependent_hydrolase	3227_exp_vs_2737_exp
PP_0025	0	0	0	0	1	0	1	0	0	0	0	0	1.23207	0	1.10918	0	-3.17387	1.40724	0.503247	0.964489	NC_002947	29990	30142	-1	NA	hypothetical_protein	3227_exp_vs_2737_exp
PP_0026	1758	1485	1275	1606	1120	1375	1292	1581	1563.49	1366.9	1573.87	1417.66	1379.92	1361.8	1433.06	1407.42	10.4892	-0.0852335	0.527644	0.978218	NC_002947	30431	31336	1	NA	cobalt/cadmium/zinc_exporter	3227_exp_vs_2737_exp
PP_0027	68	83	63	56	49	78	64	58	60.4763	76.3993	77.7675	49.4328	60.3716	77.2509	70.9875	51.632	6.03426	-0.0210993	0.953163	1	NC_002947	31404	31844	1	NA	membrane_protein	3227_exp_vs_2737_exp
PP_0028	69	92	46	58	47	55	79	71	61.3656	84.6836	56.7827	51.1983	57.9075	54.4718	87.6251	63.2047	6.01446	0.0512095	0.82351	1	NC_002947	31877	32203	-1	NA	hypothetical_protein	3227_exp_vs_2737_exp
PP_0029	1909	1792	1520	1904	1192	1692	1579	1981	1697.78	1649.49	1876.3	1680.72	1468.63	1675.75	1751.39	1763.5	10.7272	-0.0521265	0.723301	1	NC_002947	32893	33567	1	czcR-I	heavy_metal_two-component_system_response_regulator	3227_exp_vs_2737_exp
PP_0030	1148	1075	844	1220	813	996	933	1199	1020.98	989.51	1041.84	1076.93	1001.68	986.435	1034.86	1067.36	10.0048	-0.0136646	0.90513	1	NC_002947	33564	34982	1	czrSA	metal-sensor_histidine_kinase	3227_exp_vs_2737_exp
PP_0031	37	33	27	24	15	26	37	35	32.9062	30.3756	33.3289	21.1855	18.4811	25.7503	41.0396	31.1572	4.87172	-0.0168526	1	1	NC_002947	35040	35627	-1	NA	hypothetical_protein	3227_exp_vs_2737_exp
PP_0032	30	23	20	25	15	23	25	31	26.6807	21.1709	24.6881	22.0682	18.4811	22.7791	27.7295	27.5964	4.57882	0.0298544	0.948235	1	NC_002947	35894	36115	1	NA	hypothetical_protein	3227_exp_vs_2737_exp
PP_0033	35	27	34	42	12	29	43	33	31.1275	24.8528	41.9698	37.0746	14.7849	28.7215	47.6947	29.3768	4.99545	-0.163258	0.633367	1	NC_002947	36198	37652	-1	NA	undecaprenyl-glycosyl_transferase	3227_exp_vs_2737_exp
PP_0034	19	4	17	14	15	8	11	17	16.8978	3.6819	20.9849	12.3582	18.4811	7.92317	12.201	15.1335	3.75036	-0.00493162	1	1	NC_002947	37646	38629	-1	NA	bactoprenol_glycosyl-transferase	3227_exp_vs_2737_exp
PP_0035	5	1	1	5	4	1	8	0	4.44678	0.920474	1.23441	4.41365	4.9283	0.990396	8.87343	0	1.6741	0.425319	0.739204	1	NC_002947	38595	39014	-1	NA	bactoprenol-linked_glycose_transferase	3227_exp_vs_2737_exp
PP_0036	104	52	50	41	51	72	66	62	92.4931	47.8646	61.7203	36.1919	62.8358	71.3085	73.2058	55.1928	5.96643	0.139957	0.580366	0.994407	NC_002947	39272	40240	1	NA	transcriptional_regulator	3227_exp_vs_2737_exp
PP_0037	21	17	12	17	14	10	11	11	18.6765	15.6481	14.8129	15.0064	17.249	9.90396	12.201	9.79228	3.81112	-0.384229	0.197018	0.76422	NC_002947	40469	41758	1	oprP	porin_P	3227_exp_vs_2737_exp
PP_0039	456	420	271	472	299	392	331	360	405.547	386.599	334.524	416.648	368.39	388.235	367.138	320.474	8.54396	-0.0957265	0.366847	0.912275	NC_002947	42057	43082	1	NA	hypothetical_protein	3227_exp_vs_2737_exp
PP_0040	118	118	92	140	60	106	117	140	104.944	108.616	113.565	123.582	73.9244	104.982	129.774	124.629	6.78765	-0.0567938	0.761632	1	NC_002947	43210	43434	1	NA	hypothetical_protein	3227_exp_vs_2737_exp
PP_0041	71	51	52	63	52	43	41	51	63.1443	46.9442	64.1891	55.6119	64.0678	42.587	45.4763	45.4005	5.73537	-0.218856	0.255201	0.82644	NC_002947	43527	45524	-1	cadA-I	cadmium_translocating_P-type_ATPase	3227_exp_vs_2737_exp
PP_0042	37	30	23	13	18	20	20	37	32.9062	27.6142	28.3913	11.4755	22.1773	19.8079	22.1836	32.9377	4.62546	-0.0479361	0.960881	1	NC_002947	45727	46050	-1	NA	hypothetical_protein	3227_exp_vs_2737_exp
PP_0043	130	144	92	123	94	118	93	128	115.616	132.548	113.565	108.576	115.815	116.867	103.154	113.946	6.84527	-0.0643732	0.638382	1	NC_002947	46213	49374	-1	czcA-I	cation_efflux_system_protein	3227_exp_vs_2737_exp
PP_0044	32	28	21	29	16	18	20	25	28.4594	25.7733	25.9225	25.5991	19.7132	17.8271	22.1836	22.2552	4.54088	-0.36739	0.133877	0.659473	NC_002947	49399	50649	-1	czcB-I	cobalt-zinc-cadmium_resistance_protein	3227_exp_vs_2737_exp
PP_0045	25	6	2	8	7	5	8	15	22.2339	5.52284	2.46881	7.06183	8.62452	4.95198	8.87343	13.3531	3.19131	-0.0586068	1	1	NC_002947	50718	51989	-1	czcC-I	cobalt-zinc-cadmium_resistance_protein	3227_exp_vs_2737_exp
PP_0046	32	31	23	23	17	30	27	24	28.4594	28.5347	28.3913	20.3028	20.9453	29.7119	29.9478	21.365	4.69784	-0.0516704	0.904745	1	NC_002947	52394	53737	1	opdT-I	tyrosine-specific_outer_membrane_porin_D	3227_exp_vs_2737_exp
PP_0047	26	25	13	32	19	23	27	26	23.1233	23.0119	16.0473	28.2473	23.4094	22.7791	29.9478	23.1454	4.56609	0.134731	0.65502	1	NC_002947	54227	54901	1	czcR-II	response_regulator	3227_exp_vs_2737_exp
PP_0048	15	11	5	9	11	9	2	15	13.3404	10.1252	6.17203	7.94456	13.5528	8.91357	2.21836	13.3531	3.24067	0.0173875	1	1	NC_002947	55019	55342	1	NA	hypothetical_protein	3227_exp_vs_2737_exp
PP_0049	4517	4437	3596	4268	3259	3982	3457	4135	4017.23	4084.14	4438.92	3767.49	4015.33	3943.76	3834.43	3681.01	11.9554	-0.0756651	0.621648	1	NC_002947	56161	57627	-1	NA	hypothetical_protein	3227_exp_vs_2737_exp
PP_0050	25	30	22	36	22	29	22	28	22.2339	27.6142	27.1569	31.7782	27.1056	28.7215	24.4019	24.9258	4.74084	-0.0489418	0.853617	1	NC_002947	58777	59184	-1	NA	hypothetical_protein	3227_exp_vs_2737_exp
PP_0051	514	356	330	427	293	410	311	397	457.129	327.689	407.354	376.925	360.998	406.063	344.955	353.412	8.56641	-0.0986138	0.403221	0.925402	NC_002947	59316	60608	-1	NA	sigma-54_dependent_transcriptional_regulator	3227_exp_vs_2737_exp
PP_0052	1049	899	656	866	700	782	847	1049	932.935	827.506	809.77	764.443	862.452	774.49	939.475	933.827	9.74034	0.0740336	0.503373	0.964489	NC_002947	60831	61715	1	NA	beta-lactamase_domain-containing_protein	3227_exp_vs_2737_exp
PP_0053	295	302	206	276	228	259	260	324	262.36	277.983	254.288	243.633	280.913	256.513	288.387	288.427	8.0709	0.101885	0.332991	0.892788	NC_002947	61756	63024	1	NA	sulfide:quinone_oxidoreductase	3227_exp_vs_2737_exp
PP_0054	99	103	66	107	80	81	70	110	88.0463	94.8088	81.4708	94.452	98.5659	80.2221	77.6425	97.9228	6.478	-0.0179026	0.909054	1	NC_002947	62982	63839	1	NA	membrane_protein	3227_exp_vs_2737_exp
PP_0055	109	144	98	143	95	109	93	127	96.9399	132.548	120.972	126.23	117.047	107.953	103.154	113.056	6.84112	-0.111586	0.425664	0.940194	NC_002947	63828	64715	-1	NA	transcriptional_regulator	3227_exp_vs_2737_exp
PP_0056	543	985	514	562	358	462	473	612	482.921	906.667	634.484	496.094	441.082	457.563	524.642	544.807	9.12094	-0.35672	0.0371439	0.369634	NC_002947	64943	66595	1	betA-I	choline_dehydrogenase	3227_exp_vs_2737_exp
PP_0057	318	404	243	387	253	309	344	391	282.816	371.872	299.961	341.616	311.715	306.033	381.558	348.071	8.36804	0.0557929	0.645074	1	NC_002947	66693	68312	1	NA	major_facilitator_family_transporter	3227_exp_vs_2737_exp
PP_0058	237	286	175	255	164	231	193	255	210.778	263.256	216.021	225.096	202.06	228.782	214.072	227.003	7.80295	-0.0698191	0.544074	0.981754	NC_002947	68487	69272	-1	NA	1-acyl-sn-glycerol-3-phosphate_acyltransferase	3227_exp_vs_2737_exp
PP_0059	208	163	115	169	126	176	164	173	184.986	150.037	141.957	149.181	155.241	174.31	181.905	154.006	7.3343	0.0878223	0.511078	0.966293	NC_002947	69319	69846	-1	gmhB	D-glycero-beta-D-manno-heptose-1,7-bisphosphate_7-phosphatase	3227_exp_vs_2737_exp
PP_0060	2270	2227	1418	1938	1728	2135	1923	2144	2018.84	2049.9	1750.39	1710.73	2129.02	2114.5	2132.95	1908.6	10.9474	0.137893	0.357145	0.909442	NC_002947	69850	71904	-1	glyS	glycine-tRNA_ligase_subunit_beta	3227_exp_vs_2737_exp
PP_0061	1335	1309	992	1476	993	1192	1112	1331	1187.29	1204.9	1224.53	1302.91	1223.45	1180.55	1233.41	1184.87	10.2499	-0.0288362	0.812427	1	NC_002947	71901	72848	-1	glyQ	glycine-tRNA_ligase_subunit_alpha	3227_exp_vs_2737_exp
PP_0062	302	349	336	418	206	267	269	335	268.586	321.245	414.76	368.981	253.807	264.436	298.369	298.219	8.27316	-0.301107	0.0236607	0.284749	NC_002947	72932	73483	1	tag	3-methyl-adenine_DNA_glycosylase_I	3227_exp_vs_2737_exp
PP_0063	518	551	365	531	386	520	413	529	460.687	507.181	450.558	468.729	475.581	515.006	458.091	470.919	8.89429	0.0245904	0.807234	1	NC_002947	73525	74412	1	NA	lipid_A_biosynthesis_lauroyl_acyltransferase	3227_exp_vs_2737_exp
PP_0064	303	209	154	275	214	260	196	259	269.475	192.379	190.098	242.751	263.664	257.503	217.399	230.564	7.86291	0.11528	0.397205	0.925402	NC_002947	74510	74824	-1	NA	hypothetical_protein	3227_exp_vs_2737_exp
PP_0065	690	739	485	734	497	701	593	688	613.656	680.23	598.687	647.923	612.341	694.268	657.743	612.462	9.32113	0.0204781	0.845198	1	NC_002947	74836	76209	-1	trkA	TrK_potassium_transporter_NAD-binding_protein	3227_exp_vs_2737_exp
PP_0066	429	437	227	407	295	336	291	363	381.534	402.247	280.21	359.271	363.462	332.773	322.771	323.145	8.43266	-0.0846541	0.459622	0.948198	NC_002947	76233	77543	-1	rsmB	ribosomal_RNA_small_subunit_methyltransferase_B	3227_exp_vs_2737_exp
PP_0067	112	156	95	137	93	103	137	122	99.608	143.594	117.269	120.934	114.583	102.011	151.958	108.605	6.90471	-0.0127867	0.938572	1	NC_002947	77540	78472	-1	fmt	methionyl-tRNA_formyltransferase	3227_exp_vs_2737_exp
PP_0068	853	955	807	1260	831	981	694	821	758.621	879.053	996.165	1112.24	1023.85	971.579	769.77	730.86	9.82134	-0.09965	0.499278	0.964489	NC_002947	78533	79039	-1	def-I	peptide_deformylase	3227_exp_vs_2737_exp
PP_0069	239	228	174	181	181	222	166	267	212.556	209.868	214.787	159.774	223.005	219.868	184.124	237.685	7.69722	0.117618	0.356912	0.909442	NC_002947	79246	80343	1	NA	rossmann_fold_nucleotide-binding_protein	3227_exp_vs_2737_exp
PP_0070	168	138	111	152	97	122	130	143	149.412	127.025	137.019	134.175	119.511	120.828	144.193	127.3	7.04829	-0.0975332	0.441842	0.944952	NC_002947	80386	80943	1	tsaC	threonylcarbamoyl-AMP_synthase	3227_exp_vs_2737_exp
PP_0071	25	34	23	39	17	27	19	24	22.2339	31.2961	28.3913	34.4264	20.9453	26.7407	21.0744	21.365	4.67808	-0.368439	0.130315	0.650544	NC_002947	81691	82023	1	NA	hypothetical_protein	3227_exp_vs_2737_exp
PP_0072	3945	3745	2643	3524	2869	3325	3295	3947	3508.51	3447.18	3262.53	3110.74	3534.82	3293.07	3654.75	3513.65	11.7375	0.0704793	0.638944	1	NC_002947	82151	83128	-1	qor-I	quinone_oxidoreductase	3227_exp_vs_2737_exp
PP_0073	646	646	486	700	443	540	486	611	574.525	594.626	599.921	617.91	545.809	534.814	539.061	543.916	9.1501	-0.141754	0.127352	0.648961	NC_002947	83261	84172	1	hemF	coproporphyrinogen-III_oxidase	3227_exp_vs_2737_exp
PP_0074	350	236	213	287	227	281	219	254	311.275	217.232	262.928	253.343	279.681	278.301	242.91	226.113	8.0166	-0.0247539	0.84581	1	NC_002947	84198	85022	1	aroE	shikimate_5-dehydrogenase	3227_exp_vs_2737_exp
PP_0075	181	137	84	153	123	121	118	144	160.974	126.105	103.69	135.058	151.545	119.838	130.883	128.19	7.04477	0.0126471	0.985002	1	NC_002947	85152	86717	-1	NA	choline_sulfate_transporter	3227_exp_vs_2737_exp
PP_0076	905	894	719	783	685	770	701	876	804.868	822.904	887.538	691.177	843.971	762.605	777.535	779.821	9.63714	-0.0192748	0.862647	1	NC_002947	86862	87785	-1	NA	choline_betaine-binding_protein	3227_exp_vs_2737_exp
PP_0077	63	68	41	51	49	67	50	76	56.0295	62.5922	50.6106	45.0192	60.3716	66.3566	55.459	67.6557	5.85402	0.221715	0.189466	0.751581	NC_002947	87800	89317	-1	betC	choline-sulfatase	3227_exp_vs_2737_exp
PP_0079	64	35	31	52	41	51	31	68	56.9188	32.2166	38.2666	45.9019	50.515	50.5102	34.3846	60.5341	5.52573	0.177136	0.43374	0.944952	NC_002947	89426	90325	1	NA	transcriptional_regulator	3227_exp_vs_2737_exp
PP_0080	16	27	19	25	17	26	26	18	14.2297	24.8528	23.4537	22.0682	20.9453	25.7503	28.8387	16.0237	4.45964	0.113952	0.754678	1	NC_002947	90447	91064	-1	NA	hypothetical_protein	3227_exp_vs_2737_exp
PP_0081	169	183	147	145	107	140	140	166	150.301	168.447	181.458	127.996	131.832	138.656	155.285	147.774	7.22943	-0.131316	0.354326	0.908811	NC_002947	91078	91449	1	NA	hypothetical_protein	3227_exp_vs_2737_exp
PP_0082	259	490	616	352	348	494	525	609	230.343	451.032	760.394	310.721	428.762	489.256	582.319	542.136	8.88565	0.22091	0.382523	0.91833	NC_002947	91570	92379	-1	trpA	tryptophan_synthase_subunit_alpha	3227_exp_vs_2737_exp
PP_0083	958	2544	2897	1903	1630	1908	1559	2052	852.004	2341.69	3576.07	1679.83	2008.28	1889.68	1729.21	1826.7	10.9542	-0.180892	0.540648	0.979603	NC_002947	92376	93593	-1	trpB	tryptophan_synthase_subunit_beta	3227_exp_vs_2737_exp
PP_0084	40	48	30	48	36	51	38	64	35.5743	44.1828	37.0322	42.371	44.3547	50.5102	42.1488	56.9732	5.45708	0.28548	0.12997	0.650137	NC_002947	93704	94600	1	trpI	HTH-type_transcriptional_regulator_TrpI	3227_exp_vs_2737_exp
PP_0085	71	93	85	68	82	90	78	111	63.1443	85.6041	104.924	60.0256	101.03	89.1357	86.516	98.813	6.42294	0.259414	0.136297	0.659473	NC_002947	94597	95085	-1	NA	hypothetical_protein	3227_exp_vs_2737_exp
PP_0086	874	808	701	791	1628	1956	1773	2370	777.298	743.743	865.318	698.239	2005.82	1937.22	1966.57	2109.79	10.2801	1.37841	2.03e-23	2.09e-21	NC_002947	95071	95286	1	NA	hypothetical_protein	3227_exp_vs_2737_exp
PP_0087	1238	1142	863	1672	1260	1569	1324	1921	1101.02	1051.18	1065.29	1475.92	1552.41	1553.93	1468.55	1710.09	10.4071	0.42127	0.00552609	0.10208	NC_002947	95345	95608	1	NA	hypothetical_protein	3227_exp_vs_2737_exp
PP_0088	279	212	142	267	152	214	162	222	248.131	195.14	175.286	235.689	187.275	211.945	179.687	197.626	7.66971	-0.137603	0.280744	0.854315	NC_002947	95680	96684	-1	NA	alkanal_monooxygenase	3227_exp_vs_2737_exp
PP_0089	85	74	76	70	71	63	64	69	75.5953	68.1151	93.8148	61.791	87.4772	62.395	70.9875	61.4243	6.18327	-0.0845236	0.669477	1	NC_002947	96837	97262	1	osmC	stress-induced_peroxiredoxin	3227_exp_vs_2737_exp
PP_0090	513	569	438	663	380	556	417	533	456.24	523.75	540.67	585.249	468.188	550.66	462.528	474.48	8.98691	-0.106643	0.33892	0.89521	NC_002947	97275	97571	1	NA	hypothetical_protein	3227_exp_vs_2737_exp
PP_0091	556	558	352	442	352	480	473	539	494.482	513.625	434.511	390.166	433.69	475.39	524.642	479.821	8.87093	0.06221	0.584962	0.996138	NC_002947	97607	98020	-1	NA	putative_lipoprotein	3227_exp_vs_2737_exp
PP_0092	147	168	120	170	136	138	120	165	130.735	154.64	148.129	150.064	167.562	136.675	133.101	146.884	7.18957	0.00161757	1	1	NC_002947	98076	98489	-1	NA	putative_lipoprotein	3227_exp_vs_2737_exp
PP_0093	194	191	138	191	138	136	203	202	172.535	175.811	170.348	168.601	170.026	134.694	225.163	179.822	7.44793	0.0462905	0.758123	1	NC_002947	98575	99651	1	NA	zinc_protease	3227_exp_vs_2737_exp
PP_0094	285	262	204	207	218	238	238	267	253.467	241.164	251.819	182.725	268.592	235.714	263.985	237.685	7.91709	0.114575	0.353892	0.908811	NC_002947	99758	100408	-1	NA	5'-nucleotidase	3227_exp_vs_2737_exp
PP_0095	531	463	301	476	360	429	394	459	472.249	426.179	371.556	420.179	443.547	424.88	437.017	408.605	8.73307	0.0202452	0.868695	1	NC_002947	100530	101078	-1	NA	hypothetical_protein	3227_exp_vs_2737_exp
PP_0096	3589	3411	2474	3312	2409	3124	2915	3666	3191.9	3139.74	3053.92	2923.6	2968.07	3094	3233.26	3263.5	11.6019	0.028969	0.8468	1	NC_002947	101181	103232	1	prlC	oligopeptidase_A	3227_exp_vs_2737_exp
PP_0097	259	283	170	295	177	246	209	285	230.343	260.494	209.849	260.405	218.077	243.638	231.818	253.709	7.89806	-0.0209409	0.858218	1	NC_002947	103229	103510	1	NA	hypothetical_protein	3227_exp_vs_2737_exp
PP_0098	58	67	52	49	33	46	42	43	51.5827	61.6718	64.1891	43.2537	40.6584	45.5582	46.5855	38.2789	5.60223	-0.367388	0.058737	0.462635	NC_002947	103529	103702	1	NA	hypothetical_protein	3227_exp_vs_2737_exp
PP_0099	65	71	41	76	45	70	70	71	57.8082	65.3537	50.6106	67.0874	55.4433	69.3278	77.6425	63.2047	5.98263	0.14116	0.429037	0.94322	NC_002947	103842	104900	1	NA	hypothetical_protein	3227_exp_vs_2737_exp
PP_0100	1005	995	858	1278	853	872	918	983	893.804	915.872	1059.12	1128.13	1050.96	863.626	1018.23	875.073	9.92972	-0.0699001	0.582645	0.995447	NC_002947	105207	105926	1	cynT	carbonic_anhydrase	3227_exp_vs_2737_exp
PP_0101	38	51	20	42	21	34	12	36	33.7956	46.9442	24.6881	37.0746	25.8736	33.6735	13.3101	32.0474	4.93389	-0.441909	0.120587	0.63614	NC_002947	106134	107651	1	NA	sulfate_transporter	3227_exp_vs_2737_exp
PP_0103	5483	4922	3555	4663	3681	4907	4074	5411	4876.34	4530.57	4388.31	4116.17	4535.26	4859.88	4518.8	4816.91	12.1609	0.0645383	0.677813	1	NC_002947	108810	109937	1	NA	cytochrome_c_oxidase_subunit_2	3227_exp_vs_2737_exp
PP_0104	1457	1509	1058	1373	1050	1476	1203	1542	1295.79	1389	1306	1211.99	1293.68	1461.83	1334.34	1372.7	10.3802	0.0702913	0.576184	0.994407	NC_002947	109981	111570	1	ctaD	cytochrome_c_oxidase_subunit_1	3227_exp_vs_2737_exp
PP_0105	2218	2118	1472	2001	1529	1998	1555	1969	1972.59	1949.56	1817.04	1766.34	1883.84	1978.81	1724.77	1752.82	10.8577	-0.0321285	0.824649	1	NC_002947	111580	112146	1	NA	cytochrome_c_oxidase_assembly_protein	3227_exp_vs_2737_exp
PP_0106	1035	1168	770	938	680	998	803	1119	920.484	1075.11	950.492	828	837.81	988.416	890.671	996.141	9.87015	-0.0235288	0.855129	1	NC_002947	112163	113050	1	NA	cytochrome_c_oxidase_subunit_3	3227_exp_vs_2737_exp
PP_0107	483	499	353	459	324	398	348	479	429.559	459.317	435.745	405.173	399.192	394.178	385.994	426.409	8.70272	-0.107332	0.280375	0.854315	NC_002947	113337	114074	1	NA	hypothetical_protein	3227_exp_vs_2737_exp
PP_0108	290	372	226	271	170	227	207	270	257.914	342.416	278.976	239.22	209.453	224.82	229.6	240.356	7.97396	-0.306838	0.0140555	0.201795	NC_002947	114043	114624	1	NA	hypothetical_protein	3227_exp_vs_2737_exp
PP_0109	410	525	313	302	282	423	282	405	364.636	483.249	386.369	266.584	347.445	418.938	312.789	360.534	8.52156	-0.0599955	0.703754	1	NC_002947	114634	115713	1	NA	membrane_protein	3227_exp_vs_2737_exp
PP_0110	426	605	431	428	348	477	251	437	378.866	556.887	532.029	377.808	428.762	472.419	278.404	389.02	8.73257	-0.2346	0.159632	0.699591	NC_002947	115698	116591	1	NA	CyoE-like_protoheme_IX_farnesyltransferase	3227_exp_vs_2737_exp
PP_0111	734	782	668	686	513	729	433	619	652.788	719.811	824.583	605.552	632.054	721.999	480.275	551.038	9.33631	-0.232624	0.0887678	0.553189	NC_002947	116588	117220	1	NA	electron_transport_protein_SCO1/SenC	3227_exp_vs_2737_exp
PP_0112	2773	2544	1941	2849	1562	2005	1691	2075	2466.19	2341.69	2395.98	2514.9	1924.5	1985.74	1875.62	1847.18	11.0723	-0.348512	0.0156185	0.213478	NC_002947	117314	118084	-1	metQ	methionine_ABC_transporter_substrate-binding_protein	3227_exp_vs_2737_exp
PP_0113	1348	1058	898	1230	815	1051	861	1094	1198.85	973.862	1108.5	1085.76	1004.14	1040.91	955.003	973.886	10.0244	-0.136063	0.242658	0.809477	NC_002947	118149	118820	-1	metI	ABC_transporter_permease	3227_exp_vs_2737_exp
PP_0114	245	221	185	293	181	241	174	223	217.892	203.425	228.365	258.64	223.005	238.686	192.997	198.516	7.7819	-0.0903125	0.45946	0.948198	NC_002947	118820	119827	-1	metN	methionine_ABC_transporter_ATP-binding_protein	3227_exp_vs_2737_exp
PP_0115	118	88	74	114	91	102	92	95	104.944	81.0017	91.346	100.631	112.119	101.02	102.044	84.5696	6.60246	0.0810177	0.62046	1	NC_002947	120055	122190	1	katE	hydroperoxidase	3227_exp_vs_2737_exp
PP_0116	582	566	452	498	344	544	584	566	517.606	520.988	557.951	439.599	423.833	538.776	647.761	503.857	9.01877	0.0542902	0.671677	1	NC_002947	122251	122958	-1	NA	putative_lipoprotein	3227_exp_vs_2737_exp
PP_0117	102	79	80	112	55	81	66	108	90.7144	72.7174	98.7524	98.8657	67.7641	80.2221	73.2058	96.1423	6.40296	-0.186195	0.283064	0.854315	NC_002947	123085	123867	-1	znuB	zinc_ABC_transporter_permease	3227_exp_vs_2737_exp
PP_0118	181	179	131	141	109	133	122	161	160.974	164.765	161.707	124.465	134.296	131.723	135.32	143.323	7.1732	-0.167959	0.201018	0.769194	NC_002947	123860	124633	-1	znuC	zinc_ABC_transporter_ATP-binding_protein	3227_exp_vs_2737_exp
PP_0119	102	63	40	98	53	65	53	81	90.7144	57.9899	49.3762	86.5075	65.2999	64.3758	58.7865	72.1068	6.08913	-0.127209	0.517475	0.972366	NC_002947	124630	125115	-1	NA	zinc_uptake_regulation_protein_Zur	3227_exp_vs_2737_exp
PP_0120	492	402	294	502	353	436	448	481	437.564	370.031	362.915	443.13	434.922	431.813	496.912	428.189	8.73166	0.151121	0.172628	0.721958	NC_002947	125182	126090	1	NA	zinc_ABC_transporter	3227_exp_vs_2737_exp
PP_0121	735	792	600	760	525	695	633	763	653.677	729.015	740.643	670.874	646.839	688.326	702.11	679.228	9.42788	-0.0406902	0.685694	1	NC_002947	126140	127090	-1	thrB	homoserine_kinase	3227_exp_vs_2737_exp
PP_0122	926	849	688	920	650	847	730	924	823.545	781.482	849.271	812.111	800.848	838.866	809.701	822.551	9.67472	0.0024523	0.979089	1	NC_002947	127160	127447	-1	NA	hypothetical_protein	3227_exp_vs_2737_exp
PP_0123	1630	1609	1185	1632	1230	1455	1411	1639	1449.65	1481.04	1462.77	1440.61	1515.45	1441.03	1565.05	1459.05	10.5282	0.0357801	0.792045	1	NC_002947	127523	130270	1	polA	DNA_polymerase_I	3227_exp_vs_2737_exp
PP_0124	1474	1210	1044	1501	1199	1404	1234	1533	1310.91	1113.77	1288.72	1324.98	1477.26	1390.52	1368.73	1364.69	10.3751	0.152772	0.23087	0.796087	NC_002947	130641	131273	-1	engB	GTP-binding_protein	3227_exp_vs_2737_exp
PP_0125	1463	1566	1251	1845	967	1225	1154	1501	1301.13	1441.46	1544.24	1628.64	1191.42	1213.24	1279.99	1336.2	10.412	-0.236562	0.0869447	0.54968	NC_002947	131475	131777	1	NA	cytochrome_c-type_protein	3227_exp_vs_2737_exp
PP_0126	2785	2827	1912	2789	1784	2351	2067	2829	2476.86	2602.18	2360.18	2461.93	2198.02	2328.42	2292.67	2518.4	11.2311	-0.0845587	0.564459	0.989923	NC_002947	131809	132426	1	cc	cytochrome_c4	3227_exp_vs_2737_exp
PP_0127	967	1159	771	1168	818	1092	771	1097	860.008	1066.83	951.727	1031.03	1007.84	1081.51	855.177	976.557	9.93492	0.00423434	0.974895	1	NC_002947	132578	133210	1	dsbA	thiol:disulfide_interchange_protein	3227_exp_vs_2737_exp
PP_0128	377	395	292	405	294	322	323	386	335.288	363.587	360.446	357.505	362.23	318.908	358.265	343.62	8.45103	-0.0348389	0.727733	1	NC_002947	133223	134077	1	NA	hypothetical_protein	3227_exp_vs_2737_exp
PP_0129	441	427	338	511	322	444	381	471	392.206	393.042	417.229	451.075	396.728	439.736	422.597	419.287	8.70209	0.0214735	0.831424	1	NC_002947	134105	136042	1	NA	GGDEF_domain-containing_protein	3227_exp_vs_2737_exp
PP_0130	231	260	165	226	156	248	172	223	205.441	239.323	203.677	199.497	192.204	245.618	190.779	198.516	7.70988	-0.0358684	0.785556	1	NC_002947	136116	136904	1	amiD	1,6-anhydro-N-acetylmuramyl-L-alanine_amidase	3227_exp_vs_2737_exp
PP_0131	167	189	144	169	122	156	162	156	148.523	173.97	177.754	149.181	150.313	154.502	179.687	138.872	7.31349	-0.0590708	0.652464	1	NC_002947	137100	138707	1	NA	membrane-anchored_phosphodiesterase	3227_exp_vs_2737_exp
PP_0132	271	288	242	322	170	228	221	236	241.016	265.097	298.726	284.239	209.453	225.81	245.129	210.089	7.94367	-0.29045	0.00998214	0.15752	NC_002947	138722	140503	-1	kinB	alginate_biosynthesis_sensor_protein_KinB	3227_exp_vs_2737_exp
PP_0133	933	957	700	995	616	827	741	1029	829.77	880.894	864.084	878.316	758.958	819.058	821.902	916.023	9.72443	-0.0584588	0.573425	0.994407	NC_002947	140500	141846	-1	algB	alginate_biosynthesis_transcriptional_regulator_AlgB	3227_exp_vs_2737_exp
PP_0134	126	112	88	114	87	97	91	108	112.059	103.093	108.628	100.631	107.19	96.0685	100.935	96.1423	6.68719	-0.0842484	0.506446	0.966293	NC_002947	142057	142878	1	NA	hypothetical_protein	3227_exp_vs_2737_exp
PP_0135	34	25	17	43	18	21	18	32	30.2381	23.0119	20.9849	37.9574	22.1773	20.7983	19.9652	28.4866	4.66219	-0.295273	0.258575	0.8292	NC_002947	143387	143548	1	NA	hypothetical_protein	3227_exp_vs_2737_exp
PP_0136	47	26	12	43	25	33	19	38	41.7998	23.9323	14.8129	37.9574	30.8018	32.6831	21.0744	33.8279	4.88807	-0.00140227	1	1	NC_002947	143551	144021	1	NA	hypothetical_protein	3227_exp_vs_2737_exp
PP_0137	117	111	98	131	87	84	95	145	104.055	102.173	120.972	115.638	107.19	83.1933	105.372	129.08	6.7607	-0.0598694	0.734843	1	NC_002947	144767	146095	1	gltP	glutamate/aspartate-proton_DAACS_transporter	3227_exp_vs_2737_exp
PP_0138	254	229	174	238	138	230	209	220	225.897	210.789	214.787	210.09	170.026	227.791	231.818	195.846	7.71995	-0.0617179	0.624047	1	NC_002947	146243	147472	1	NA	membrane_protein	3227_exp_vs_2737_exp
PP_0139	584	554	372	551	410	537	478	647	519.384	509.943	459.199	486.384	505.15	531.843	530.188	575.964	9.00654	0.117943	0.232069	0.796395	NC_002947	147454	148089	-1	NA	lipoprotein	3227_exp_vs_2737_exp
PP_0140	358	350	220	333	200	268	266	364	318.39	322.166	271.569	293.949	246.415	265.426	295.042	324.035	8.18969	-0.0928238	0.425396	0.940149	NC_002947	148086	149024	-1	NA	hypothetical_protein	3227_exp_vs_2737_exp
PP_0141	212	236	140	193	188	206	192	210	188.544	217.232	172.817	170.367	231.63	204.022	212.962	186.943	7.62767	0.157852	0.215356	0.785165	NC_002947	149028	149819	-1	NA	ABC_transporter_ATP-binding_protein	3227_exp_vs_2737_exp
PP_0142	184	162	152	200	99	128	129	191	163.642	149.117	187.63	176.546	121.975	126.771	143.084	170.03	7.26847	-0.268805	0.0544212	0.445986	NC_002947	149816	150949	-1	NA	ABC_transporter_permease	3227_exp_vs_2737_exp
PP_0143	123	120	53	106	58	104	69	90	109.391	110.457	65.4235	93.5693	71.4603	103.001	76.5334	80.1186	6.46831	-0.194265	0.284295	0.855329	NC_002947	151081	152106	-1	NA	membrane_protein	3227_exp_vs_2737_exp
PP_0144	352	309	239	349	268	277	264	363	313.054	284.426	295.023	308.072	330.196	274.34	292.823	323.145	8.24139	0.0237509	0.835021	1	NC_002947	152200	153606	-1	NA	insulinase_family_metalloprotease	3227_exp_vs_2737_exp
PP_0145	344	355	185	349	204	269	262	364	305.939	326.768	228.365	308.072	251.343	266.417	290.605	324.035	8.1682	-0.0460697	0.717622	1	NC_002947	153637	155295	-1	yjbB	Na+/Pi-cotransporter	3227_exp_vs_2737_exp
PP_0146	467	505	345	585	345	435	339	405	415.33	464.839	425.87	516.397	425.066	430.822	376.012	360.534	8.73433	-0.194635	0.0767381	0.522214	NC_002947	155578	156375	-1	ygdQ	transport_protein	3227_exp_vs_2737_exp
PP_0147	45	39	21	50	11	27	34	36	40.0211	35.8985	25.9225	44.1365	13.5528	26.7407	37.7121	32.0474	4.98583	-0.407557	0.134362	0.659473	NC_002947	156418	157725	-1	citN	citrate_transporter	3227_exp_vs_2737_exp
PP_0148	406	383	234	414	282	306	288	415	361.079	352.542	288.851	365.45	347.445	303.061	319.444	369.436	8.40256	-0.0304138	0.778653	1	NC_002947	157990	158394	1	NA	hypothetical_protein	3227_exp_vs_2737_exp
PP_0149	48	45	35	48	38	58	52	35	42.6891	41.4213	43.2042	42.371	46.8188	57.443	57.6773	31.1572	5.49995	0.186456	0.391725	0.921391	NC_002947	158433	160388	-1	NA	hypothetical_protein	3227_exp_vs_2737_exp
PP_0150	45	41	42	48	38	37	34	62	40.0211	37.7394	51.845	42.371	46.8188	36.6447	37.7121	55.1928	5.44426	0.0363804	0.866448	1	NC_002947	160385	160705	-1	NA	hypothetical_protein	3227_exp_vs_2737_exp
PP_0151	119	103	84	142	81	71	81	66	105.833	94.8088	103.69	125.348	99.798	70.3181	89.8435	58.7537	6.53162	-0.431003	0.0106514	0.166402	NC_002947	160742	161035	-1	NA	hypothetical_protein	3227_exp_vs_2737_exp
PP_0152	1276	962	744	1004	650	895	840	939	1134.82	885.496	918.398	886.26	800.848	886.405	931.71	835.904	9.82782	-0.146819	0.223438	0.790804	NC_002947	161125	161505	-1	NA	hypothetical_protein	3227_exp_vs_2737_exp
PP_0153	72	82	80	63	51	59	82	72	64.0337	75.4789	98.7524	55.6119	62.8358	58.4334	90.9527	64.0949	6.15462	-0.0888892	0.701984	1	NC_002947	161751	161966	-1	NA	hypothetical_protein	3227_exp_vs_2737_exp
PP_0154	1108	484	817	388	415	648	539	787	985.407	445.509	1008.51	342.499	511.311	641.777	597.848	700.593	9.35067	-0.182402	0.491944	0.963001	NC_002947	162340	163833	-1	scpC	propionyl-CoA:succinate_CoA_transferase	3227_exp_vs_2737_exp
PP_0155	426	429	340	391	282	423	332	350	378.866	394.883	419.698	345.147	347.445	418.938	368.247	311.572	8.54273	-0.0893435	0.441551	0.944952	NC_002947	164020	165456	-1	pntB	pyridine_nucleotide_transhydrogenase_subunit_beta	3227_exp_vs_2737_exp
PP_0156	536	516	425	558	492	509	380	491	476.695	474.965	524.622	492.563	606.18	504.112	421.488	437.092	8.94314	1.96e-05	0.999802	1	NC_002947	165785	166906	-1	pntAA	pyridine_nucleotide_transhydrogenase_subunit_alpha	3227_exp_vs_2737_exp
PP_0157	508	444	389	652	313	367	325	452	451.793	408.69	480.184	575.539	385.639	363.475	360.483	402.373	8.73313	-0.341823	0.00343855	0.0727612	NC_002947	167326	168243	-1	gcdR	gcdH_transcriptional_regulator	3227_exp_vs_2737_exp
PP_0158	947	921	740	1000	638	788	882	991	842.221	847.757	913.46	882.729	786.063	780.432	978.296	882.195	9.75508	-0.0247011	0.824609	1	NC_002947	168404	169585	1	gcdH	glutaryl-CoA_dehydrogenase	3227_exp_vs_2737_exp
PP_0159	640	530	458	625	402	485	450	541	569.188	487.851	565.358	551.706	495.294	480.342	499.131	481.602	9.01008	-0.152242	0.121094	0.637595	NC_002947	169599	170819	1	NA	family_III_CoA-transferase	3227_exp_vs_2737_exp
PP_0160	341	290	211	299	196	240	240	246	303.271	266.937	260.46	263.936	241.486	237.695	266.203	218.991	8.00482	-0.182742	0.093782	0.570038	NC_002947	182076	184562	-1	NA	ferrioxamine_receptor	3227_exp_vs_2737_exp
PP_0161	64	54	40	61	30	43	34	31	56.9188	49.7056	49.3762	53.8465	36.9622	42.587	37.7121	27.5964	5.44584	-0.534702	0.00435837	0.0867239	NC_002947	184656	185612	-1	NA	putative_transmembrane_sensor	3227_exp_vs_2737_exp
PP_0162	25	22	29	29	8	20	17	13	22.2339	20.2504	35.7978	25.5991	9.85659	19.8079	18.856	11.5727	4.30396	-0.78966	0.00951611	0.154337	NC_002947	185617	186138	-1	NA	ECF_family_RNA_polymerase_sigma-70_factor	3227_exp_vs_2737_exp
PP_0163	160	179	128	190	144	142	138	182	142.297	164.765	158.004	167.719	177.419	140.636	153.067	162.018	7.30597	0.000808929	1	1	NC_002947	186227	186916	-1	NA	transcriptional_regulator	3227_exp_vs_2737_exp
PP_0164	365	322	250	447	212	303	284	277	324.615	296.393	308.601	394.58	261.2	300.09	315.007	246.587	8.25194	-0.2379	0.0510137	0.431888	NC_002947	187189	187881	1	NA	hypothetical_protein	3227_exp_vs_2737_exp
PP_0165	435	400	288	444	339	406	339	424	386.87	368.19	355.509	391.932	417.673	402.101	376.012	377.448	8.58633	0.0663674	0.50954	0.966293	NC_002947	187892	189838	1	NA	GGDEF_domain-containing_protein	3227_exp_vs_2737_exp
PP_0166	2690	2508	2091	2712	2192	2615	2154	2624	2392.37	2308.55	2581.14	2393.96	2700.71	2589.89	2389.17	2335.9	11.2651	0.0497726	0.737961	1	NC_002947	189995	191371	-1	NA	HlyD_family_secretion_protein	3227_exp_vs_2737_exp
PP_0167	2840	2714	2027	2861	1805	2444	2220	2705	2525.77	2498.17	2502.14	2525.49	2223.89	2420.53	2462.38	2408.01	11.2555	-0.0791739	0.585106	0.996138	NC_002947	191361	193517	-1	paxB	toxin_secretion_ATP-binding_protein	3227_exp_vs_2737_exp
PP_0168	63037	68656	51759	65927	46385	59991	56341	68881	56062.4	63196.1	63891.6	58195.7	57149.7	59414.9	62492.3	61318.3	15.8778	-0.00581315	0.972564	1	NC_002947	194495	220543	1	NA	putative_surface_adhesion_protein	3227_exp_vs_2737_exp
PP_0169	54	66	22	47	28	42	33	37	48.0253	60.7513	27.1569	41.4883	34.4981	41.5967	36.6029	32.9377	5.32863	-0.284823	0.225553	0.791406	NC_002947	221229	222128	1	NA	TauD/TfdA_family_dioxygenase	3227_exp_vs_2737_exp
PP_0170	33	17	14	23	23	22	17	30	29.3488	15.6481	17.2817	20.3028	28.3377	21.7887	18.856	26.7062	4.47401	0.212533	0.455597	0.946441	NC_002947	222146	223165	1	NA	ABC_transporter_substrate-binding_protein	3227_exp_vs_2737_exp
PP_0171	67	53	26	66	43	42	29	49	59.5869	48.7851	32.0945	58.2601	52.9792	41.5967	32.1662	43.6201	5.52355	-0.222181	0.312145	0.877909	NC_002947	223172	224035	1	NA	ABC_transporter_ATP-binding_protein	3227_exp_vs_2737_exp
PP_0172	64	78	43	77	39	57	53	72	56.9188	71.797	53.0794	67.9701	48.0509	56.4526	58.7865	64.0949	5.89671	-0.135437	0.449815	0.946258	NC_002947	224050	224913	1	NA	ABC_transporter_permease	3227_exp_vs_2737_exp
PP_0173	780	654	506	666	472	622	552	680	693.698	601.99	624.609	587.898	581.539	616.027	612.267	605.341	9.26517	-0.0545231	0.580757	0.994407	NC_002947	225031	225660	-1	NA	transcriptional_factor-like_protein	3227_exp_vs_2737_exp
PP_0174	276	266	178	351	171	238	208	290	245.463	244.846	219.724	309.838	210.685	235.714	230.709	258.16	7.9317	-0.124934	0.315322	0.88007	NC_002947	225775	226593	1	NA	hypothetical_protein	3227_exp_vs_2737_exp
PP_0175	18	23	19	35	15	18	31	14	16.0084	21.1709	23.4537	30.8955	18.4811	17.8271	34.3846	12.4629	4.44695	-0.138407	0.673111	1	NC_002947	226726	227178	1	NA	transcriptional_regulator	3227_exp_vs_2737_exp
PP_0176	127	153	147	123	87	125	118	94	112.948	140.833	181.458	108.576	107.19	123.8	130.883	83.6794	6.94321	-0.287518	0.119671	0.635444	NC_002947	227175	229262	1	NA	putative_efflux_transporter	3227_exp_vs_2737_exp
PP_0177	16	9	8	30	18	16	17	12	14.2297	8.28427	9.87524	26.4819	22.1773	15.8463	18.856	10.6825	3.97882	0.198657	0.705731	1	NC_002947	229259	229471	1	NA	hypothetical_protein	3227_exp_vs_2737_exp
PP_0178	59	64	38	80	36	67	55	58	52.4721	58.9103	46.9074	70.6183	44.3547	66.3566	61.0049	51.632	5.82089	-0.0354749	0.863499	1	NC_002947	229468	230343	1	NA	efflux_pump	3227_exp_vs_2737_exp
PP_0179	251	199	130	153	127	156	161	158	223.229	183.174	160.473	135.058	156.473	154.502	178.578	140.653	7.37743	-0.155511	0.307486	0.874725	NC_002947	230340	231758	1	NA	putative_efflux_transporter	3227_exp_vs_2737_exp
PP_0180	431	457	276	453	236	276	260	335	383.313	420.657	340.696	399.876	290.769	273.349	288.387	298.219	8.38065	-0.424636	3.52e-05	0.00113961	NC_002947	231902	233812	1	NA	cytochrome_c_family_protein	3227_exp_vs_2737_exp
PP_0181	3663	4400	3652	4127	2469	3077	3088	4681	3257.71	4050.09	4508.05	3643.02	3041.99	3047.45	3425.15	4167.06	11.8281	-0.176193	0.312957	0.878094	NC_002947	233875	234120	-1	NA	hypothetical_protein	3227_exp_vs_2737_exp
PP_0182	1466	1474	1305	1810	1169	1308	1149	1660	1303.8	1356.78	1610.9	1597.74	1440.29	1295.44	1274.45	1477.74	10.4705	-0.0969073	0.494437	0.964489	NC_002947	234190	234492	-1	NA	hypothetical_protein	3227_exp_vs_2737_exp
PP_0183	696	704	458	672	431	605	517	626	618.992	648.014	565.358	593.194	531.024	599.19	573.446	557.269	9.1934	-0.101401	0.294104	0.861944	NC_002947	234641	235303	1	NA	glutathione_S-transferase	3227_exp_vs_2737_exp
PP_0184	1987	1968	1371	2062	1434	1808	1519	1918	1767.15	1811.49	1692.37	1820.19	1766.79	1790.64	1684.84	1707.42	10.7773	-0.0290816	0.83622	1	NC_002947	235428	236834	-1	argH	argininosuccinate_lyase	3227_exp_vs_2737_exp
PP_0185	2218	1894	1350	1811	1353	1796	1814	2227	1972.59	1743.38	1666.45	1598.62	1667	1778.75	2012.05	1982.49	10.8152	0.0919165	0.542791	0.981246	NC_002947	237120	237863	1	algR	alginate_biosynthesis_regulatory_protein	3227_exp_vs_2737_exp
PP_0186	430	393	260	393	248	305	313	410	382.423	361.746	320.945	346.913	305.554	302.071	347.173	364.985	8.41482	-0.0974676	0.364324	0.912019	NC_002947	237982	238923	1	hemC	porphobilinogen_deaminase	3227_exp_vs_2737_exp
PP_0187	420	435	265	444	241	343	282	365	373.53	400.406	327.117	391.932	296.93	339.706	312.789	324.925	8.42976	-0.228439	0.0275494	0.310601	NC_002947	238920	239687	1	hemD	uroporphyrinogen-III_synthase	3227_exp_vs_2737_exp
PP_0188	1726	1699	1127	1638	1075	1470	1347	1607	1535.03	1563.89	1391.17	1445.91	1324.48	1455.88	1494.06	1430.56	10.5066	-0.0572672	0.671959	1	NC_002947	239706	240833	1	NA	uroporphyrin-III_C-methyltransferase	3227_exp_vs_2737_exp
PP_0189	657	721	531	779	437	579	557	725	584.308	663.662	655.469	687.646	538.416	573.44	617.813	645.4	9.27655	-0.125587	0.236703	0.804095	NC_002947	240830	242068	1	NA	heme_biosynthesis_protein	3227_exp_vs_2737_exp
PP_0190	31	49	22	45	27	34	20	29	27.5701	45.1032	27.1569	39.7228	33.266	33.6735	22.1836	25.816	4.9847	-0.279944	0.248314	0.819191	NC_002947	242291	242797	1	NA	disulfide_bond_formation_protein_B	3227_exp_vs_2737_exp
PP_0191	11014	9232	7528	10151	7737	9338	8632	10304	9795.38	8497.82	9292.6	8960.58	9532.56	9248.32	9574.43	9172.69	13.1766	0.038239	0.809947	1	NC_002947	243029	243499	1	algQ	transcriptional_regulator_AlgQ	3227_exp_vs_2737_exp
PP_0192	562	518	399	644	380	461	391	578	499.819	476.806	492.528	568.478	468.188	456.573	433.689	514.54	8.9319	-0.121549	0.239487	0.806011	NC_002947	243508	244170	-1	fkl	FKBP-type_peptidyl-prolyl_cis-trans_isomerase	3227_exp_vs_2737_exp
PP_0194	27907	29085	24081	28347	20396	26908	23699	27706	24819.3	26772	29725.7	25022.7	25129.4	26649.6	26286.4	24664.1	14.6734	-0.0498303	0.767104	1	NC_002947	244325	245314	1	algP	transcriptional_regulator_AlgP	3227_exp_vs_2737_exp
PP_0195	198	184	145	166	152	186	198	199	176.093	169.367	178.989	146.533	187.275	184.214	219.617	177.151	7.48779	0.195317	0.110079	0.616246	NC_002947	245293	245772	-1	NA	hypothetical_protein	3227_exp_vs_2737_exp
PP_0196	936	982	718	1046	691	930	776	936	832.438	903.905	886.303	923.335	851.363	921.069	860.723	833.234	9.77559	-0.0327517	0.747723	1	NC_002947	245823	247733	1	yheS	ABC_transporter_ATP-binding_protein	3227_exp_vs_2737_exp
PP_0197	26	44	41	45	34	48	39	36	23.1233	40.5009	50.6106	39.7228	41.8905	47.539	43.258	32.0474	5.3152	0.0976141	0.693514	1	NC_002947	247733	248320	1	NA	hypothetical_protein	3227_exp_vs_2737_exp
PP_0198	687	573	419	636	375	524	495	553	610.988	527.432	517.216	561.416	462.028	518.968	549.044	492.284	9.04811	-0.132628	0.202508	0.770549	NC_002947	248420	249052	1	NA	putative_transporter	3227_exp_vs_2737_exp
PP_0199	151	125	94	115	93	89	66	115	134.293	115.059	116.034	101.514	114.583	88.1453	73.2058	102.374	6.71519	-0.303554	0.0527738	0.438827	NC_002947	249101	249847	-1	qmcA	membrane_protease_family_protein	3227_exp_vs_2737_exp
PP_0200	105	92	59	53	41	64	69	83	93.3825	84.6836	72.8299	46.7846	50.515	63.3854	76.5334	73.8872	6.13188	-0.171475	0.442538	0.944952	NC_002947	249856	251202	-1	nfeD	membrane_bound_peptidase_NefD	3227_exp_vs_2737_exp
PP_0201	1533	1314	880	1356	1157	1307	1035	1496	1363.38	1209.5	1086.28	1196.98	1425.51	1294.45	1148	1331.75	10.2949	0.0986191	0.462869	0.948547	NC_002947	251268	251759	1	NA	hypothetical_protein	3227_exp_vs_2737_exp
PP_0202	979	724	570	699	504	772	713	812	870.68	666.423	703.611	617.028	620.965	764.586	790.845	722.848	9.49106	0.0208009	0.868247	1	NC_002947	252778	253215	-1	NA	CBS_domain-containing_protein	3227_exp_vs_2737_exp
PP_0203	2899	2632	1988	2952	2020	2413	2213	2803	2578.25	2422.69	2454	2605.82	2488.79	2389.83	2454.61	2495.25	11.2796	-0.0336975	0.816578	1	NC_002947	253386	255116	-1	NA	dipeptidase	3227_exp_vs_2737_exp
PP_0204	95	96	49	95	60	74	63	123	84.4889	88.3655	60.4859	83.8593	73.9244	73.2893	69.8783	109.495	6.33029	0.0420788	0.822964	1	NC_002947	255569	256318	1	NA	GntR_family_transcriptional_regulator	3227_exp_vs_2737_exp
PP_0205	207	254	126	205	153	209	181	241	184.097	233.8	155.535	180.959	188.507	206.993	200.761	214.54	7.61119	0.104035	0.441022	0.944952	NC_002947	256315	258039	1	NA	oxidoreductase	3227_exp_vs_2737_exp
PP_0206	7	7	7	15	12	7	8	18	6.2255	6.44332	8.64084	13.2409	14.7849	6.93278	8.87343	16.0237	3.32668	0.432078	0.294755	0.863407	NC_002947	258102	258347	1	NA	4Fe-4S_ferredoxin	3227_exp_vs_2737_exp
PP_0207	36	29	9	13	16	33	24	28	32.0168	26.6937	11.1096	11.4755	19.7132	32.6831	26.6203	24.9258	4.52237	0.354532	0.311904	0.877909	NC_002947	258467	259873	1	NA	nitrate_ABC_transporter_substrate-binding_protein	3227_exp_vs_2737_exp
PP_0208	5	6	1	9	4	6	3	6	4.44678	5.52284	1.23441	7.94456	4.9283	5.94238	3.32754	5.34124	2.27374	0.0291514	1	1	NC_002947	259889	260671	1	NA	nitrate_ABC_transporter_permease	3227_exp_vs_2737_exp
PP_0209	8	3	9	4	6	3	14	4	7.11486	2.76142	11.1096	3.53092	7.39244	2.97119	15.5285	3.56083	2.74802	0.26464	0.682581	1	NC_002947	260671	261522	1	tauB-I	taurine_ABC_transporter_ATP-binding_protein	3227_exp_vs_2737_exp
PP_0210	27	23	13	22	12	24	12	27	24.0126	21.1709	16.0473	19.42	14.7849	23.7695	13.3101	24.0356	4.28982	-0.0875873	0.838074	1	NC_002947	261519	262484	1	NA	phycobiliprotein	3227_exp_vs_2737_exp
PP_0211	2	1	0	1	1	1	0	4	1.77871	0.920474	0	0.882729	1.23207	0.990396	0	3.56083	0.186312	0.69116	0.76142	1	NC_002947	262484	262765	1	NA	hypothetical_protein	3227_exp_vs_2737_exp
PP_0213	3295	3711	2546	3704	2406	3029	2607	3369	2930.43	3415.88	3142.8	3269.63	2964.37	2999.91	2891.63	2999.11	11.5862	-0.105988	0.480419	0.956957	NC_002947	263250	264692	1	gabD-I	succinate-semialdehyde_dehydrogenase	3227_exp_vs_2737_exp
PP_0214	1423	1520	1179	1550	1016	1474	1258	1439	1265.55	1399.12	1455.36	1368.23	1251.79	1459.84	1395.35	1281.01	10.4088	-0.0266051	0.84695	1	NC_002947	264875	266152	1	gabT	5-aminovalerate_aminotransferase_DavT	3227_exp_vs_2737_exp
PP_0215	2140	1958	1390	1699	2012	2853	2605	3411	1903.22	1802.29	1715.82	1499.76	2478.93	2825.6	2889.41	3036.5	11.106	0.698343	7.79e-06	0.000283078	NC_002947	266291	267550	1	NA	two-component_system_response_regulator	3227_exp_vs_2737_exp
PP_0216	100	86	86	105	61	85	72	95	88.9357	79.1608	106.159	92.6866	75.1565	84.1837	79.8609	84.5696	6.42912	-0.180579	0.238353	0.804582	NC_002947	267641	268669	-1	NA	sensory_box/GGDEF_family_protein	3227_exp_vs_2737_exp
PP_0217	267	282	197	265	206	258	253	271	237.458	259.574	243.178	233.923	253.807	255.522	280.622	241.246	7.96904	0.0821304	0.439783	0.944952	NC_002947	268769	269953	-1	desA	delta-9_fatty_acid_desaturase	3227_exp_vs_2737_exp
PP_0218	590	600	421	592	484	553	510	587	524.721	552.284	519.685	522.576	596.324	547.689	565.681	522.551	9.08681	0.0749316	0.446035	0.945491	NC_002947	270100	271995	1	NA	sensory_box_protein	3227_exp_vs_2737_exp
PP_0219	13	6	22	19	21	24	16	19	11.5616	5.52284	27.1569	16.7719	25.8736	23.7695	17.7469	16.9139	4.16429	0.466476	0.207987	0.775448	NC_002947	272024	272668	-1	metP	L,D-methionine_D-methionine_ABC_transporter_permease	3227_exp_vs_2737_exp
PP_0220	4	3	1	9	7	4	12	5	3.55743	2.76142	1.23441	7.94456	8.62452	3.96159	13.3101	4.45103	2.43874	0.969502	0.106887	0.605072	NC_002947	272658	273767	-1	metNB	methionine_ABC_transporter_ATP-binding_protein	3227_exp_vs_2737_exp
PP_0221	8	3	2	3	4	2	6	5	7.11486	2.76142	2.46881	2.64819	4.9283	1.98079	6.65507	4.45103	2.03869	0.264899	0.748525	1	NC_002947	273769	274569	-1	NA	methionine_ABC_transporter_substrate-binding_protein	3227_exp_vs_2737_exp
PP_0222	9	4	0	9	2	6	7	7	8.00421	3.6819	0	7.94456	2.46415	5.94238	7.76425	6.23145	2.3903	0.190533	0.894386	1	NC_002947	274562	275947	-1	NA	DszA_family_monooxygenase	3227_exp_vs_2737_exp
PP_0223	6	1	2	6	0	2	1	5	5.33614	0.920474	2.46881	5.29637	0	1.98079	1.10918	4.45103	1.36218	-0.894843	0.322583	0.88515	NC_002947	275947	277167	-1	NA	DszC_family_monooxygenase	3227_exp_vs_2737_exp
PP_0224	11	9	3	5	1	3	5	4	9.78293	8.28427	3.70322	4.41365	1.23207	2.97119	5.5459	3.56083	2.22253	-0.976179	0.0768298	0.522214	NC_002947	277264	278505	-1	NA	DszC_family_monooxygenase	3227_exp_vs_2737_exp
PP_0225	382	371	269	353	293	379	335	403	339.734	341.496	332.055	311.603	360.998	375.36	371.575	358.753	8.445	0.146689	0.122239	0.639513	NC_002947	278819	279577	-1	sctC	sulfur_compound_ABC_transporter_ATP-binding_protein	3227_exp_vs_2737_exp
PP_0226	519	541	314	471	377	478	339	462	461.576	497.976	387.603	415.765	464.492	473.41	376.012	411.276	8.76815	-0.0312141	0.782723	1	NC_002947	279580	280248	-1	sctS	sulfur_compound_ABC_transporter_permease	3227_exp_vs_2737_exp
PP_0227	4261	4264	3445	4490	3138	3824	3247	4457	3789.55	3924.9	4252.53	3963.45	3866.25	3787.28	3601.5	3967.65	11.9267	-0.065563	0.665754	1	NC_002947	280245	281039	-1	fliY	cystine-binding_protein	3227_exp_vs_2737_exp
PP_0228	778	757	537	771	495	620	571	754	691.92	696.799	662.876	680.584	609.877	614.046	633.341	671.216	9.35995	-0.111782	0.239828	0.806202	NC_002947	281348	282280	1	NA	serine_acetyltransferase	3227_exp_vs_2737_exp
PP_0229	402	420	317	457	301	305	336	389	357.521	386.599	391.307	403.407	370.854	302.071	372.684	346.29	8.51523	-0.144783	0.166674	0.716169	NC_002947	282550	284553	1	betT-II	choline/carnitine/betaine_transporter	3227_exp_vs_2737_exp
PP_0230	38	48	34	32	34	45	32	35	33.7956	44.1828	41.9698	28.2473	41.8905	44.5678	35.4937	31.1572	5.23489	0.0470611	0.854305	1	NC_002947	284616	285449	-1	atsK	alpha-ketoglutarate-dependent_sulfonate_dioxygenase	3227_exp_vs_2737_exp
PP_0231	31	28	22	27	30	25	34	32	27.5701	25.7733	27.1569	23.8337	36.9622	24.7599	37.7121	28.4866	4.85209	0.294043	0.210064	0.775682	NC_002947	285498	286337	-1	tauC	taurine_ABC_transporter_permease	3227_exp_vs_2737_exp
PP_0232	14	12	6	15	13	6	13	14	12.451	11.0457	7.40643	13.2409	16.017	5.94238	14.4193	12.4629	3.53709	0.14589	0.785412	1	NC_002947	286334	287122	-1	tauB-II	taurine_ABC_transporter_ATP-binding_protein	3227_exp_vs_2737_exp
PP_0233	69	101	66	72	47	73	47	69	61.3656	92.9679	81.4708	63.5565	57.9075	72.2989	52.1314	61.4243	6.07754	-0.296411	0.115315	0.622221	NC_002947	287136	288107	-1	tauA	taurine_ABC_transporter_substrate-binding_protein	3227_exp_vs_2737_exp
PP_0234	3198	2095	3628	1721	1852	2696	1803	2535	2844.16	1928.39	4478.42	1519.18	2281.8	2670.11	1999.85	2256.67	11.2817	-0.226011	0.390544	0.920522	NC_002947	288582	289916	1	oprE	outer-membrane_porin_E	3227_exp_vs_2737_exp
PP_0235	3013	2448	2079	2482	2051	2252	2119	2549	2679.63	2253.32	2566.33	2190.93	2526.98	2230.37	2350.35	2269.14	11.2186	-0.0474263	0.755567	1	NC_002947	290082	290720	1	NA	peroxidase	3227_exp_vs_2737_exp
PP_0236	94	132	106	116	81	64	75	124	83.5996	121.503	130.847	102.397	99.798	63.3854	83.1884	110.386	6.62736	-0.297126	0.120036	0.635902	NC_002947	290940	291533	1	ssuE	NAD(P)H-dependent_FMN_reductase_subunit	3227_exp_vs_2737_exp
PP_0237	17	12	8	16	6	14	12	18	15.1191	11.0457	9.87524	14.1237	7.39244	13.8656	13.3101	16.0237	3.6547	0.0122627	1	1	NC_002947	291619	292584	1	ssuA	aliphatic_sulfonatesABC_transporter_substrate-binding_protein	3227_exp_vs_2737_exp
PP_0238	23	26	17	42	15	21	9	26	20.4552	23.9323	20.9849	37.0746	18.4811	20.7983	9.98261	23.1454	4.4284	-0.500669	0.0969306	0.577409	NC_002947	292644	293792	1	ssuD	alkanesulfonate_monooxygenase	3227_exp_vs_2737_exp
PP_0239	10	14	6	9	7	15	6	10	8.89357	12.8866	7.40643	7.94456	8.62452	14.8559	6.65507	8.90207	3.25068	0.0722327	0.918294	1	NC_002947	293803	294600	1	ssuC	aliphatic_sulfonatesABC_transporter_permease	3227_exp_vs_2737_exp
PP_0240	65	66	35	67	53	54	54	58	57.8082	60.7513	43.2042	59.1429	65.2999	53.4814	59.8957	51.632	5.81736	0.0601347	0.821121	1	NC_002947	294597	295409	1	ssuB	aliphatic_sulfonates_ABC_transporter_ATP-binding_protein_SsuB	3227_exp_vs_2737_exp
PP_0241	9	9	5	12	4	11	5	8	8.00421	8.28427	6.17203	10.5927	4.9283	10.8944	5.5459	7.12165	2.93956	-0.214326	0.726478	1	NC_002947	295437	295652	1	NA	transporter	3227_exp_vs_2737_exp
PP_0242	205	196	147	237	128	170	118	175	182.318	180.413	181.458	209.207	157.705	168.367	130.883	155.786	7.4082	-0.298127	0.0143023	0.203567	NC_002947	295794	296426	-1	NA	TetR_family_transcriptional_regulator	3227_exp_vs_2737_exp
PP_0243	1525	1590	1214	1958	1012	1226	1052	1452	1356.27	1463.55	1498.57	1728.38	1246.86	1214.23	1166.86	1292.58	10.4133	-0.297355	0.0315435	0.334987	NC_002947	296426	298003	-1	gshA	glutamate--cysteine_ligase	3227_exp_vs_2737_exp
PP_0244	16	21	17	21	6	16	15	20	14.2297	19.33	20.9849	18.5373	7.39244	15.8463	16.6377	17.8041	4.02073	-0.341427	0.321425	0.88515	NC_002947	298157	298540	-1	NA	hypothetical_protein	3227_exp_vs_2737_exp
PP_0245	794	822	563	950	689	749	618	759	706.149	756.63	694.97	838.593	848.899	741.807	685.473	675.667	9.53819	-0.0215851	0.839372	1	NC_002947	298540	301125	-1	yhgF	transcriptional_accessory_protein	3227_exp_vs_2737_exp
PP_0246	1536	1470	1065	1441	1090	1386	1302	1407	1366.05	1353.1	1314.64	1272.01	1342.96	1372.69	1444.15	1252.52	10.3877	0.0286765	0.824504	1	NC_002947	301082	301822	1	ompR	two-component_system_DNA-binding_response_regulator	3227_exp_vs_2737_exp
PP_0247	1002	870	708	953	713	898	689	982	891.136	800.812	873.959	841.241	878.469	889.376	764.224	874.183	9.73416	-0.000379339	1	1	NC_002947	301836	303149	1	envZ	osmolarity_sensor_protein_EnvZ	3227_exp_vs_2737_exp
PP_0248	304	303	258	354	248	367	294	406	270.365	278.904	318.477	312.486	305.554	363.475	326.099	361.424	8.30529	0.200876	0.0579394	0.460833	NC_002947	303247	304152	-1	rimK	alpha-L-glutamate_ligase	3227_exp_vs_2737_exp
PP_0249	246	256	133	307	196	286	206	254	218.782	235.641	164.176	270.998	241.486	283.253	228.491	226.113	7.86634	0.138663	0.34995	0.905817	NC_002947	304149	304769	-1	NA	hypothetical_protein	3227_exp_vs_2737_exp
PP_0250	673	478	359	512	511	463	420	668	598.537	439.987	443.152	451.957	629.59	458.554	465.855	594.658	8.99316	0.152121	0.271108	0.844756	NC_002947	304741	305142	1	hslR	heat_shock_protein_Hsp15	3227_exp_vs_2737_exp
PP_0251	177	185	162	183	110	171	185	221	157.416	170.288	199.974	161.539	135.528	169.358	205.198	196.736	7.44701	0.0363841	0.780116	1	NC_002947	305171	305965	-1	NA	membrane_protein	3227_exp_vs_2737_exp
PP_0252	1365	1396	1036	1552	940	1224	1079	1274	1213.97	1284.98	1278.84	1370	1158.15	1212.25	1196.8	1134.12	10.2643	-0.130888	0.287953	0.857301	NC_002947	306086	306985	1	hslO	molecular_chaperone_HslO	3227_exp_vs_2737_exp
PP_0254	217	215	128	170	149	201	189	199	192.99	197.902	158.004	150.064	183.579	199.07	209.635	177.151	7.51836	0.138589	0.286732	0.857126	NC_002947	308854	309294	1	NA	hypothetical_protein	3227_exp_vs_2737_exp
PP_0255	175	198	140	166	116	153	182	184	155.637	182.254	172.817	146.533	142.921	151.531	201.871	163.798	7.36343	0.00630531	0.973895	1	NC_002947	309351	309833	-1	NA	hypothetical_protein	3227_exp_vs_2737_exp
PP_0256	391	384	280	356	263	388	344	371	347.739	353.462	345.634	314.252	324.035	384.274	381.558	330.267	8.44118	0.0612688	0.556444	0.986634	NC_002947	310030	312375	-1	NA	putative_oxidoreductase	3227_exp_vs_2737_exp
PP_0257	304	286	177	238	223	250	235	314	270.365	263.256	218.49	210.09	274.752	247.599	260.657	279.525	7.98174	0.143101	0.224473	0.791352	NC_002947	312381	313211	-1	fdhD	protein_sulfur_transferase	3227_exp_vs_2737_exp
PP_0258	24218	21284	17158	20542	19858	21788	17269	21515	21538.4	19591.4	21179.9	18133	24466.5	21578.8	19154.4	19152.8	14.3299	0.0684681	0.694672	1	NC_002947	313387	313827	1	ygaU	murein_cross-linking_regulator	3227_exp_vs_2737_exp
PP_0259	158	169	117	178	133	211	141	169	140.518	155.56	144.425	157.126	163.866	208.974	156.394	150.445	7.31591	0.185601	0.165704	0.715643	NC_002947	313878	314540	-1	yrfG	purine_nucleotidase	3227_exp_vs_2737_exp
PP_0260	349	316	244	390	274	344	265	349	310.386	290.87	301.195	344.264	337.588	340.696	293.932	310.682	8.30455	0.0412766	0.707086	1	NC_002947	314605	315171	1	nudE	ADP_compounds_hydrolase_NudE	3227_exp_vs_2737_exp
PP_0261	361	354	237	318	303	315	274	380	321.058	325.848	292.554	280.708	373.318	311.975	303.915	338.279	8.31367	0.121618	0.266148	0.839427	NC_002947	315186	315986	1	cysQ	3'(2'),5'-bisphosphate_nucleotidase_CysQ	3227_exp_vs_2737_exp
PP_0262	182	192	101	136	114	161	119	190	161.863	176.731	124.675	120.051	140.456	159.454	131.992	169.139	7.20973	0.0431777	0.779867	1	NC_002947	316069	316524	-1	NA	hypothetical_protein	3227_exp_vs_2737_exp
PP_0263	224	215	157	200	152	214	209	241	199.216	197.902	193.802	176.546	187.275	211.945	231.818	214.54	7.65388	0.139837	0.218018	0.787498	NC_002947	316524	317930	-1	dctD-I	C4-dicarboxylate_transport_transcriptional_regulator	3227_exp_vs_2737_exp
PP_0264	150	182	82	112	108	138	141	119	133.404	167.526	101.221	98.8657	133.064	136.675	156.394	105.935	7.01209	0.0867507	0.643718	1	NC_002947	317927	319741	-1	NA	sensor_histidine_kinase	3227_exp_vs_2737_exp
PP_0265	354	342	284	333	282	251	283	333	314.832	314.802	350.571	293.949	347.445	248.59	313.898	296.439	8.27589	-0.0788666	0.503762	0.964489	NC_002947	319784	320329	-1	rmlC	dTDP-4-dehydrorhamnose_3,5-epimerase	3227_exp_vs_2737_exp
PP_0266	350	437	305	399	273	322	304	366	311.275	402.247	376.494	352.209	336.356	318.908	337.19	325.816	8.42926	-0.12965	0.224117	0.791352	NC_002947	320607	321713	1	aguA	agmatine_deiminase	3227_exp_vs_2737_exp
PP_0267	47	60	34	56	35	40	30	26	41.7998	55.2284	41.9698	49.4328	43.1226	39.6159	33.2754	23.1454	5.33924	-0.437299	0.0382538	0.373183	NC_002947	322171	324240	-1	NA	ferric_siderophore_receptor	3227_exp_vs_2737_exp
PP_0268	993	1229	960	1553	1029	1300	1224	1556	883.131	1131.26	1185.03	1370.88	1267.8	1287.52	1357.64	1385.16	10.2647	0.21319	0.145507	0.676597	NC_002947	324715	326034	1	oprQ	outer-membrane_porin_D	3227_exp_vs_2737_exp
PP_0269	339	289	207	272	227	223	224	241	301.492	266.017	255.522	240.102	279.681	220.858	248.456	214.54	7.98315	-0.141913	0.229366	0.793668	NC_002947	326065	327732	-1	NA	glutamate_synthase_large_subunit	3227_exp_vs_2737_exp
PP_0270	35	48	27	27	24	18	8	16	31.1275	44.1828	33.3289	23.8337	29.5698	17.8271	8.87343	14.2433	4.59469	-0.909723	0.00382901	0.078391	NC_002947	327882	329249	-1	NA	sensor_histidine_kinase	3227_exp_vs_2737_exp
PP_0271	60	67	56	70	25	49	43	36	53.3614	61.6718	69.1267	61.791	30.8018	48.5294	47.6947	32.0474	5.62789	-0.628678	0.0014097	0.0349102	NC_002947	329251	329970	-1	gltR-I	two-component_system_response_regulator	3227_exp_vs_2737_exp
PP_0272	30	11	6	7	9	6	6	6	26.6807	10.1252	7.40643	6.1791	11.0887	5.94238	6.65507	5.34124	3.25722	-0.795766	0.102708	0.596169	NC_002947	330111	332408	1	NA	ferric_siderophore_receptor	3227_exp_vs_2737_exp
PP_0273	301	257	193	209	188	190	275	275	267.696	236.562	238.24	184.49	231.63	188.175	305.024	244.807	7.88885	0.0648917	0.672951	1	NC_002947	332474	332686	-1	NA	hypothetical_protein	3227_exp_vs_2737_exp
PP_0274	441	416	307	434	361	434	388	482	392.206	382.917	378.962	383.104	444.779	429.832	430.361	429.08	8.67301	0.173851	0.0658951	0.486042	NC_002947	333257	333730	1	NA	transcriptional_regulator	3227_exp_vs_2737_exp
PP_0275	35	32	33	52	48	19	24	43	31.1275	29.4552	40.7354	45.9019	59.1395	18.8175	26.6203	38.2789	5.18013	-0.0434089	0.89225	1	NC_002947	334150	334365	1	NA	hypothetical_protein	3227_exp_vs_2737_exp
PP_0276	161	113	121	151	91	94	123	149	143.186	104.014	149.363	133.292	112.119	93.0973	136.429	132.641	6.96953	-0.159841	0.319727	0.883613	NC_002947	334362	334685	-1	NA	Cro/CI_family_transcriptional_regulator	3227_exp_vs_2737_exp
PP_0277	56	46	42	40	42	35	36	49	49.804	42.3418	51.845	35.3092	51.7471	34.6639	39.9304	43.6201	5.44765	-0.0771669	0.735284	1	NC_002947	335147	335395	-1	NA	hypothetical_protein	3227_exp_vs_2737_exp
PP_0278	45	48	27	67	40	34	33	54	40.0211	44.1828	33.3289	59.1429	49.283	33.6735	36.6029	48.0712	5.42705	-0.0758181	0.725835	1	NC_002947	335916	336152	1	NA	hypothetical_protein	3227_exp_vs_2737_exp
PP_0279	56	54	39	32	37	34	31	53	49.804	49.7056	48.1418	28.2473	45.5867	33.6735	34.3846	47.181	5.39398	-0.129247	0.609367	0.997898	NC_002947	336545	337750	-1	NA	hypothetical_protein	3227_exp_vs_2737_exp
PP_0280	107	126	80	141	55	100	81	124	95.1612	115.98	98.7524	124.465	67.7641	99.0396	89.8435	110.386	6.64125	-0.242976	0.144154	0.675061	NC_002947	337879	338568	-1	NA	amino_acid_ABC_transporter_permease	3227_exp_vs_2737_exp
PP_0281	152	135	64	153	90	104	106	133	135.182	124.264	79.0019	135.058	110.887	103.001	117.573	118.398	6.85028	-0.0739111	0.625301	1	NC_002947	338568	339260	-1	NA	amino_acid_ABC_transporter_permease	3227_exp_vs_2737_exp
PP_0282	7511	7560	6227	7717	5298	6564	5862	6890	6679.96	6958.78	7686.64	6812.02	6527.53	6500.96	6502.01	6133.53	12.7138	-0.132742	0.40107	0.925402	NC_002947	339315	340067	-1	artJ	L-arginine_ABC_transporter_substrate-binding_subunit	3227_exp_vs_2737_exp
PP_0283	2426	2480	1903	2499	1845	2050	1793	2204	2157.58	2282.78	2349.07	2205.94	2273.18	2030.31	1988.76	1962.02	11.0729	-0.124043	0.398444	0.925402	NC_002947	340079	340852	-1	aotP	arginine/ornithine_ABC_transporter_ATP-binding_protein_AotP	3227_exp_vs_2737_exp
PP_0284	122	105	103	109	87	135	107	165	108.502	96.6498	127.144	96.2175	107.19	133.704	118.682	146.884	6.86375	0.241112	0.089	0.554027	NC_002947	341484	342869	1	gabP-I	gamma-aminobutyrate_permease	3227_exp_vs_2737_exp
PP_0285	312	286	237	304	252	327	199	243	277.479	263.256	292.554	268.35	310.483	323.86	220.727	216.32	8.08535	-0.0401685	0.774269	1	NC_002947	344266	344538	-1	NA	Fe(2+)-trafficking_protein	3227_exp_vs_2737_exp
PP_0286	517	418	289	410	326	395	373	391	459.798	384.758	356.743	361.919	401.656	391.207	413.724	348.071	8.60634	-0.00792214	0.934511	1	NC_002947	344535	345602	-1	mutY	A/G-specific_adenine_glycosylase	3227_exp_vs_2737_exp
PP_0287	1673	1722	1123	1690	1373	1574	1232	1500	1487.89	1585.06	1386.24	1491.81	1691.64	1558.88	1366.51	1335.31	10.5391	0.000324919	1	1	NC_002947	345599	347845	-1	NA	hypothetical_protein	3227_exp_vs_2737_exp
PP_0288	321	1377	1319	279	1207	1467	1908	2208	285.484	1267.49	1628.18	246.281	1487.11	1452.91	2116.31	1965.58	10.2603	1.03473	0.0184446	0.242104	NC_002947	348114	349775	1	NA	oxalate/formate_antiporter	3227_exp_vs_2737_exp
PP_0289	786	707	639	721	854	992	917	1043	699.035	650.775	788.785	636.448	1052.19	982.473	1017.12	928.486	9.69847	0.520355	1.25e-06	4.98e-05	NC_002947	349955	350587	1	hisB	imidazoleglycerol-phosphate_dehydratase	3227_exp_vs_2737_exp
PP_0290	1072	1202	907	1246	1072	1196	1099	1478	953.391	1106.41	1119.61	1099.88	1320.78	1184.51	1218.99	1315.73	10.1812	0.236057	0.0606189	0.469043	NC_002947	350588	351226	1	hisH	imidazole_glycerol_phosphate_synthase_subunit_HisH	3227_exp_vs_2737_exp
PP_0291	35	51	38	47	34	56	39	58	31.1275	46.9442	46.9074	41.4883	41.8905	55.4622	43.258	51.632	5.48294	0.20769	0.274471	0.848327	NC_002947	351227	351487	1	NA	hypothetical_protein	3227_exp_vs_2737_exp
PP_0292	191	186	158	229	193	265	261	306	169.867	171.208	195.036	202.145	237.79	262.455	289.496	272.403	7.79037	0.524786	3.75e-06	0.00014174	NC_002947	351515	352252	1	hisA	phosphoribosylformimino-5-aminoimidazole_carboxamide_ribonucleotide_isomerase	3227_exp_vs_2737_exp
PP_0293	194	178	129	187	151	250	208	249	172.535	163.844	159.238	165.07	186.043	247.599	230.709	221.662	7.57951	0.423358	0.000376445	0.0110042	NC_002947	352263	353033	1	hisF	imidazole_glycerol_phosphate_synthase_subunit_HisF	3227_exp_vs_2737_exp
PP_0294	2204	2040	1510	1842	1695	1958	1533	1970	1960.14	1877.77	1863.95	1625.99	2088.37	1939.2	1700.37	1753.71	10.8542	0.0299649	0.843373	1	NC_002947	353151	354329	-1	cbcV	choline/betaine/carnitine_ABC_transporter_ATP_binding_protein	3227_exp_vs_2737_exp
PP_0295	685	708	502	665	523	603	559	732	609.21	651.696	619.672	587.015	644.375	597.209	620.031	651.631	9.28211	0.0264484	0.788371	1	NC_002947	354326	355171	-1	cbcW	choline/betaine/carnitine_ABC_transporter_permease	3227_exp_vs_2737_exp
PP_0296	3893	3851	2795	3459	2884	3638	2964	3653	3462.27	3544.75	3450.16	3053.36	3553.3	3603.06	3287.61	3251.93	11.7316	0.0196588	0.897216	1	NC_002947	355256	356203	-1	cbcX	choline/betaine/carnitine_ABC_transporter_substrate-binding_protein	3227_exp_vs_2737_exp
PP_0297	62	78	42	81	59	43	49	51	55.1401	71.797	51.845	71.5011	72.6924	42.587	54.3498	45.4005	5.8579	-0.219025	0.255015	0.82644	NC_002947	356656	358032	1	tdcG-I	L-serine_dehydratase	3227_exp_vs_2737_exp
PP_0298	2477	2050	1766	2266	1568	2133	2201	2686	2202.94	1886.97	2179.96	2000.26	1931.89	2112.52	2441.3	2391.1	11.0648	0.10213	0.508829	0.966293	NC_002947	358534	359640	1	gbdR	AraC_family_transcriptional_regulator	3227_exp_vs_2737_exp
PP_0299	819	745	658	994	575	750	783	867	728.383	685.753	812.239	877.433	708.443	742.797	868.487	771.809	9.59697	-0.00571534	0.964807	1	NC_002947	359760	360218	-1	NA	hypothetical_protein	3227_exp_vs_2737_exp
PP_0300	595	520	458	591	415	437	411	553	529.167	478.646	565.358	521.693	511.311	432.803	455.873	492.284	8.95927	-0.146738	0.159142	0.699569	NC_002947	360350	361936	1	NA	metallopeptidase	3227_exp_vs_2737_exp
PP_0301	61	50	45	53	49	37	51	66	54.2508	46.0237	55.5482	46.7846	60.3716	36.6447	56.5681	58.7537	5.69638	0.0676765	0.737222	1	NC_002947	362036	362506	-1	NA	betainyl-CoA_thiolase	3227_exp_vs_2737_exp
PP_0302	82	67	64	74	69	58	72	94	72.9273	61.6718	79.0019	65.322	85.0131	57.443	79.8609	83.6794	6.19055	0.133648	0.436579	0.944952	NC_002947	362517	363482	-1	lcdH	L-carnitine_dehydrogenase	3227_exp_vs_2737_exp
PP_0303	66	82	64	83	54	71	57	87	58.6976	75.4789	79.0019	73.2665	66.532	70.3181	63.2232	77.448	6.13928	-0.0456589	0.843263	1	NC_002947	363649	364533	-1	NA	dehydrocarnitine_cleavage_enzyme	3227_exp_vs_2737_exp
PP_0304	278	271	226	251	181	240	260	305	247.241	249.448	278.976	221.565	223.005	237.695	288.387	271.513	7.97849	0.0334191	0.766052	1	NC_002947	364657	365601	-1	caiX	carnitine_uptake_ABC_transporter_substrate-binding_protein	3227_exp_vs_2737_exp
PP_0305	90	96	65	97	46	62	51	104	80.0421	88.3655	80.2364	85.6247	56.6754	61.4046	56.5681	92.5815	6.2234	-0.322928	0.0772181	0.522214	NC_002947	365734	366693	1	cdhR	HTH-type_transcriptional_regulator_CdhR	3227_exp_vs_2737_exp
PP_0306	182	185	184	210	144	165	189	202	161.863	170.288	227.131	185.373	177.419	163.415	209.635	179.822	7.52638	-0.0281001	0.858851	1	NC_002947	367388	368116	-1	NA	hypothetical_protein	3227_exp_vs_2737_exp
PP_0307	209	240	198	258	192	193	158	255	185.876	220.914	244.412	227.744	236.558	191.147	175.25	227.003	7.73826	-0.0827362	0.541738	0.980465	NC_002947	368219	368650	-1	NA	hypothetical_protein	3227_exp_vs_2737_exp
PP_0308	202	214	145	217	162	206	191	213	179.65	196.981	178.989	191.552	199.596	204.022	211.853	189.614	7.59915	0.107699	0.342302	0.899952	NC_002947	368921	369898	1	NA	dipeptidase	3227_exp_vs_2737_exp
PP_0309	35	29	28	37	24	25	38	46	31.1275	26.6937	34.5634	32.661	29.5698	24.7599	42.1488	40.9495	5.03442	0.136222	0.584846	0.996138	NC_002947	369974	370504	1	NA	hypothetical_protein	3227_exp_vs_2737_exp
PP_0310	243	274	199	253	251	268	243	278	216.114	252.21	245.647	223.33	309.251	265.426	269.531	247.478	7.98235	0.219972	0.0515796	0.433964	NC_002947	370520	372580	1	dgcA	dimethylglycine_dehydrogenase_subunit	3227_exp_vs_2737_exp
PP_0311	35	39	36	32	38	37	33	44	31.1275	35.8985	44.4386	28.2473	46.8188	36.6447	36.6029	39.1691	5.22066	0.188707	0.362243	0.910617	NC_002947	372759	374711	1	dgcB	dimethylglycine_dehydrogenase_subunit	3227_exp_vs_2737_exp
PP_0312	60	69	36	58	37	49	44	66	53.3614	63.5127	44.4386	51.1983	45.5867	48.5294	48.8039	58.7537	5.69364	-0.0755147	0.721706	1	NC_002947	374711	375943	1	NA	electron_transfer_flavoprotein_subunit_alpha	3227_exp_vs_2737_exp
PP_0313	27	33	11	20	27	26	21	26	24.0126	30.3756	13.5785	17.6546	33.266	25.7503	23.2928	23.1454	4.57019	0.300578	0.298426	0.866107	NC_002947	375954	376724	1	NA	electron_transfer_flavoprotein_subunit_beta	3227_exp_vs_2737_exp
PP_0314	145	118	102	125	94	130	117	111	128.957	108.616	125.909	110.341	115.815	128.752	129.774	98.813	6.88718	-0.00204081	1	1	NC_002947	377326	378057	1	NA	hypothetical_protein	3227_exp_vs_2737_exp
PP_0315	184	168	133	209	159	201	172	217	163.642	154.64	164.176	184.49	195.9	199.07	190.779	193.175	7.49338	0.223907	0.0484383	0.423468	NC_002947	378122	379414	-1	gbcA	glycine-betaine_dioxygenase_subunit	3227_exp_vs_2737_exp
PP_0316	348	371	302	356	264	351	309	385	309.496	341.496	372.79	314.252	325.268	347.629	342.736	342.73	8.39678	0.0217538	0.817119	1	NC_002947	379704	380810	1	gbcB	glycine-betaine_dioxygenase_subunit	3227_exp_vs_2737_exp
PP_0317	78	75	70	62	54	71	64	51	69.3698	69.0356	86.4084	54.7292	66.532	70.3181	70.9875	45.4005	6.05564	-0.142575	0.46602	0.948547	NC_002947	380919	382544	-1	NA	methyl-accepting_chemotaxis_transducer	3227_exp_vs_2737_exp
PP_0318	264	240	201	282	161	192	171	200	234.79	220.914	248.115	248.93	198.364	190.156	189.67	178.041	7.72932	-0.333269	0.0018974	0.0446481	NC_002947	382811	383041	1	NA	hypothetical_protein	3227_exp_vs_2737_exp
PP_0319	11	14	6	23	13	14	6	20	9.78293	12.8866	7.40643	20.3028	16.017	13.8656	6.65507	17.8041	3.70937	0.109245	0.818205	1	NC_002947	383038	383340	1	NA	hypothetical_protein	3227_exp_vs_2737_exp
PP_0320	116	106	110	91	103	114	128	122	103.165	97.5702	135.785	80.3284	126.904	112.905	141.975	108.605	6.82058	0.234403	0.146611	0.677613	NC_002947	383523	385460	1	NA	methyl-accepting_chemotaxis_transducer	3227_exp_vs_2737_exp
PP_0321	1160	1067	710	1186	838	994	943	1173	1031.65	982.146	876.428	1046.92	1032.48	984.454	1045.96	1044.21	9.97342	0.0609706	0.601026	0.997567	NC_002947	385495	386535	-1	ltaE	low_specificity_l-threonine_aldolase	3227_exp_vs_2737_exp
PP_0322	242	235	172	244	188	219	223	282	215.224	216.311	212.318	215.386	231.63	216.897	247.347	251.038	7.817	0.14017	0.182722	0.73859	NC_002947	386861	388114	1	glyA-I	serine_hydroxymethyltransferase	3227_exp_vs_2737_exp
PP_0323	190	171	123	176	107	153	131	178	168.978	157.401	151.832	155.36	131.832	151.531	145.302	158.457	7.25244	-0.109847	0.363629	0.911556	NC_002947	388130	389380	1	soxB	sarcosine_oxidase_subunit_beta	3227_exp_vs_2737_exp
PP_0324	75	67	70	79	77	71	45	78	66.7018	61.6718	86.4084	69.7356	94.8697	70.3181	49.9131	69.4361	6.15242	9.9e-05	1	1	NC_002947	389395	389730	1	soxD	sarcosine_oxidase_subunit_delta	3227_exp_vs_2737_exp
PP_0325	622	586	436	544	492	599	486	629	553.18	539.398	538.201	480.205	606.18	593.247	539.061	559.94	9.10507	0.122733	0.216816	0.786442	NC_002947	389727	392741	1	soxA	sarcosine_oxidase_subunit_alpha	3227_exp_vs_2737_exp
PP_0326	322	329	228	341	168	255	220	272	286.373	302.836	281.444	301.011	206.988	252.551	244.019	242.136	8.03979	-0.309112	0.00381453	0.0783776	NC_002947	392816	393448	1	soxG	sarcosine_oxidase_subunit_gamma	3227_exp_vs_2737_exp
PP_0327	511	594	398	546	410	481	443	525	454.461	546.762	491.293	481.97	505.15	476.381	491.366	467.359	8.93465	-0.0252305	0.799175	1	NC_002947	393460	394317	1	purU-I	formyltetrahydrofolate_deformylase	3227_exp_vs_2737_exp
PP_0328	560	596	407	551	430	484	421	640	498.04	548.603	502.403	486.384	529.792	479.352	466.964	569.732	8.9948	0.00736061	0.94577	1	NC_002947	394619	395818	1	fdhA	formaldehyde_dehydrogenase	3227_exp_vs_2737_exp
PP_0329	435	433	401	476	371	432	367	420	386.87	398.565	494.997	420.179	457.099	427.851	407.069	373.887	8.71696	-0.0297461	0.802695	1	NC_002947	396022	396945	-1	NA	hypothetical_protein	3227_exp_vs_2737_exp
PP_0330	127	145	104	134	96	154	108	170	112.948	133.469	128.378	118.286	118.279	152.521	119.791	151.335	7.01382	0.136273	0.30968	0.876738	NC_002947	397139	397714	1	NA	hypothetical_protein	3227_exp_vs_2737_exp
PP_0331	40	25	12	31	21	11	28	26	35.5743	23.0119	14.8129	27.3646	25.8736	10.8944	31.057	23.1454	4.58108	-0.147507	0.631245	1	NC_002947	397735	398484	-1	NA	hypothetical_protein	3227_exp_vs_2737_exp
PP_0332	224	209	166	224	195	221	190	199	199.216	192.379	204.911	197.731	240.254	218.878	210.744	177.151	7.67985	0.0928376	0.458031	0.948198	NC_002947	398696	399583	-1	NA	acyltransferase	3227_exp_vs_2737_exp
PP_0333	394	209	235	241	169	238	202	254	350.407	192.379	290.085	212.738	208.22	235.714	224.054	226.113	7.91721	-0.225832	0.167504	0.716379	NC_002947	399765	400265	1	NA	hypothetical_protein	3227_exp_vs_2737_exp
PP_0334	57	57	41	61	42	41	41	40	50.6933	52.467	50.6106	53.8465	51.7471	40.6063	45.4763	35.6083	5.56803	-0.259508	0.139247	0.66695	NC_002947	400415	401473	1	NA	transposase	3227_exp_vs_2737_exp
PP_0335	451	490	327	425	293	365	370	410	401.1	451.032	403.651	375.16	360.998	361.495	410.396	364.985	8.6101	-0.12279	0.231369	0.796087	NC_002947	401902	402525	-1	NA	glutathione_S-transferase_family_protein	3227_exp_vs_2737_exp
PP_0336	1332	1411	998	1300	876	1160	1074	1411	1184.62	1298.79	1231.94	1147.55	1079.3	1148.86	1191.26	1256.08	10.2193	-0.0566963	0.653273	1	NC_002947	402529	403197	-1	msrA	peptide_methionine_sulfoxide_reductase_MsrA	3227_exp_vs_2737_exp
PP_0337	905	914	730	973	623	693	715	889	804.868	841.313	901.116	858.895	767.582	686.345	793.063	791.394	9.65152	-0.164856	0.104286	0.600409	NC_002947	403366	406056	-1	NA	sensory_box_protein	3227_exp_vs_2737_exp
PP_0338	3432	3756	2960	4946	3624	4621	3153	3177	3052.27	3457.3	3653.84	4365.98	4465.04	4576.62	3497.24	2828.19	11.8671	0.0808694	0.672842	1	NC_002947	406364	408004	-1	aceF	AceF-S-acetyldihydrolipoate	3227_exp_vs_2737_exp
PP_0339	12875	13829	9099	14627	10485	13256	10419	13429	11450.5	12729.2	11231.9	12911.7	12918.3	13128.7	11556.5	11954.6	13.5786	0.0364041	0.825322	1	NC_002947	408018	410663	-1	aceE	pyruvate_dehydrogenase_E1_component	3227_exp_vs_2737_exp
PP_0340	1883	1737	1114	1567	1225	1474	1289	1708	1674.66	1598.86	1375.13	1383.24	1509.29	1459.84	1429.73	1520.47	10.5448	-0.027173	0.850849	1	NC_002947	411047	413980	1	glnE	glutamate-ammonia-ligase_adenylyltransferase	3227_exp_vs_2737_exp
PP_0341	642	569	434	569	403	527	515	581	570.967	523.75	535.732	502.273	496.526	521.939	571.227	517.21	9.04969	-0.0175724	0.865751	1	NC_002947	414183	415232	1	waaF	ADP-heptose:LPS_heptosyltransferase_II	3227_exp_vs_2737_exp
PP_0342	291	384	282	337	280	280	244	306	258.803	353.462	348.102	297.48	344.981	277.311	270.64	272.403	8.24163	-0.110212	0.387291	0.91833	NC_002947	415233	416291	1	waaC	ADP-heptose--LPS_heptosyltransferase	3227_exp_vs_2737_exp
PP_0343	219	246	120	223	150	217	209	240	194.769	226.437	148.129	196.849	184.811	214.916	231.818	213.65	7.65234	0.141595	0.304693	0.872683	NC_002947	416291	417415	1	waaG	lipopolysaccharide_glucosyltransferase_I	3227_exp_vs_2737_exp
PP_0344	317	273	202	280	189	284	221	281	281.926	251.289	249.35	247.164	232.862	281.273	245.129	250.148	7.99367	-0.0287515	0.804446	1	NC_002947	417412	418218	1	waaP	lipopolysaccharide_core_heptose_(I)_kinase	3227_exp_vs_2737_exp
PP_0345	379	313	278	346	257	310	227	308	337.066	288.108	343.165	305.424	316.643	307.023	251.784	274.184	8.24092	-0.147924	0.189779	0.751581	NC_002947	418218	418952	1	NA	heptose_kinase_WapP	3227_exp_vs_2737_exp
PP_0346	313	321	172	270	192	298	220	278	278.369	295.472	212.318	238.337	236.558	295.138	244.019	247.478	7.99978	-0.001835	0.988287	1	NC_002947	418949	419701	1	NA	heptose_kinase_WapQ	3227_exp_vs_2737_exp
PP_0347	562	465	339	512	360	477	397	521	499.819	428.02	418.463	451.957	443.547	472.419	440.344	463.798	8.8211	0.0174223	0.871005	1	NC_002947	419701	421143	1	NA	hypothetical_protein	3227_exp_vs_2737_exp
PP_0348	37	35	22	59	22	21	31	35	32.9062	32.2166	27.1569	52.081	27.1056	20.7983	34.3846	31.1572	4.9997	-0.347676	0.17634	0.727291	NC_002947	421161	423947	-1	NA	hypothetical_protein	3227_exp_vs_2737_exp
PP_0349	59	27	14	31	18	31	21	17	52.4721	24.8528	17.2817	27.3646	22.1773	30.7023	23.2928	15.1335	4.72152	-0.41776	0.214991	0.785026	NC_002947	424197	425309	-1	NA	membrane_protein	3227_exp_vs_2737_exp
PP_0350	62	53	28	70	25	43	46	31	55.1401	48.7851	34.5634	61.791	30.8018	42.587	51.0222	27.5964	5.44694	-0.397873	0.0878251	0.550727	NC_002947	425366	427798	-1	NA	ferrichrome-iron_receptor	3227_exp_vs_2737_exp
PP_0351	197	177	117	194	112	113	122	139	175.203	162.924	144.425	171.249	137.992	111.915	135.32	123.739	7.17207	-0.361286	0.00371588	0.0771896	NC_002947	428050	429006	-1	NA	transmembrane_sensor	3227_exp_vs_2737_exp
PP_0352	206	268	162	323	96	102	94	114	183.208	246.687	199.974	285.122	118.279	101.02	104.263	101.484	7.28454	-1.10614	4.36e-13	2.95e-11	NC_002947	429003	429521	-1	NA	ECF_family_RNA_polymerase_sigma-70_factor	3227_exp_vs_2737_exp
PP_0353	134	38	84	28	27	65	38	55	119.174	34.978	103.69	24.7164	33.266	64.3758	42.1488	48.9614	5.85138	-0.582057	0.144763	0.675672	NC_002947	429669	430379	-1	NA	exonuclease	3227_exp_vs_2737_exp
PP_0354	4046	860	1976	975	801	1541	780	1464	3598.34	791.608	2439.19	860.661	986.891	1526.2	865.16	1303.26	10.5507	-0.715969	0.0558939	0.45068	NC_002947	430376	432313	-1	NA	CBS_domain-containing_protein	3227_exp_vs_2737_exp
PP_0355	52	50	31	47	32	45	36	40	46.2466	46.0237	38.2666	41.4883	39.4264	44.5678	39.9304	35.6083	5.37209	-0.108765	0.564516	0.989923	NC_002947	432406	432975	1	NA	two-component_system_response_regulator	3227_exp_vs_2737_exp
PP_0356	1298	1330	1037	1252	1018	1278	1213	1559	1154.39	1224.23	1280.08	1105.18	1254.25	1265.73	1345.43	1387.83	10.2885	0.141074	0.260214	0.831365	NC_002947	433022	435199	-1	glcB	malate_synthase_G	3227_exp_vs_2737_exp
PP_0357	2293	1830	1260	1822	1444	1879	1722	2141	2039.3	1684.47	1555.35	1608.33	1779.11	1860.95	1910.01	1905.93	10.807	0.114434	0.447729	0.945906	NC_002947	435649	436167	1	NA	ACT_domain-containing_protein	3227_exp_vs_2737_exp
PP_0358	121	104	85	159	78	107	116	123	107.612	95.7293	104.924	140.354	96.1018	105.972	128.665	109.495	6.79574	-0.0272217	0.880104	1	NC_002947	436400	437287	-1	NA	membrane_protein	3227_exp_vs_2737_exp
PP_0359	173	184	102	176	141	105	133	134	153.859	169.367	125.909	155.36	173.722	103.992	147.521	119.288	7.16422	-0.15074	0.332504	0.892788	NC_002947	437352	438359	-1	rdoA	serine/threonine_protein_kinase	3227_exp_vs_2737_exp
PP_0360	199	179	105	153	120	132	147	148	176.982	164.765	129.613	135.058	147.849	130.732	163.049	131.751	7.20376	-0.0808158	0.556712	0.986634	NC_002947	438425	439189	-1	modR	molybdate_transport_regulator	3227_exp_vs_2737_exp
PP_0361	55	36	37	44	37	36	44	56	48.9146	33.1371	45.673	38.8401	45.5867	35.6543	48.8039	49.8516	5.43548	0.111084	0.606154	0.997567	NC_002947	439239	439970	-1	NA	competence_protein_ComF	3227_exp_vs_2737_exp
PP_0362	1444	1461	1025	1604	1060	1453	1271	1512	1284.23	1344.81	1265.27	1415.9	1306	1439.05	1409.77	1345.99	10.4	0.0508743	0.70221	1	NC_002947	440060	441118	1	bioB	biotin_synthase	3227_exp_vs_2737_exp
PP_0363	394	362	256	393	195	293	228	376	350.407	333.212	316.008	346.913	240.254	290.186	252.893	334.718	8.26091	-0.268269	0.0229038	0.27993	NC_002947	441120	442292	1	bioF	8-amino-7-oxononanoate_synthase	3227_exp_vs_2737_exp
PP_0364	437	371	203	446	270	412	276	377	388.649	341.496	250.584	393.697	332.66	408.043	306.133	335.608	8.42881	0.00839218	0.969288	1	NC_002947	442285	443016	1	bioH	pimeloyl-ACP_methyl_ester_esterase	3227_exp_vs_2737_exp
PP_0365	1362	1257	854	1484	812	920	805	1426	1211.3	1157.04	1054.18	1309.97	1000.44	911.165	892.889	1269.43	10.1003	-0.216178	0.135007	0.659473	NC_002947	443009	443827	1	bioC	malonyl-ACP_O-methyltransferase	3227_exp_vs_2737_exp
PP_0366	544	472	371	623	395	508	427	656	483.81	434.464	457.964	549.94	486.669	503.121	473.619	583.976	8.95555	0.0880415	0.424909	0.940041	NC_002947	443838	444518	1	bioD	dethiobiotin_synthetase	3227_exp_vs_2737_exp
PP_0367	2139	2173	1827	2462	1542	2199	2003	2609	1902.33	2000.19	2255.26	2173.28	1899.86	2177.88	2221.69	2322.55	11.049	0.0495179	0.743382	1	NC_002947	444692	445027	1	NA	hypothetical_protein	3227_exp_vs_2737_exp
PP_0368	6171	5480	3763	5774	3999	4640	4235	5041	5488.22	5044.2	4645.07	5096.88	4927.06	4595.44	4697.37	4487.53	12.2493	-0.116047	0.45699	0.947564	NC_002947	445315	447120	1	NA	acyl-CoA_dehydrogenase	3227_exp_vs_2737_exp
PP_0369	202	178	144	237	131	142	133	198	179.65	163.844	177.754	209.207	161.402	140.636	147.521	176.261	7.40113	-0.22305	0.0778319	0.524326	NC_002947	447422	448705	1	NA	diguanylate_cyclase	3227_exp_vs_2737_exp
PP_0370	806	702	495	798	510	743	625	803	716.822	646.173	611.031	704.418	628.358	735.865	693.237	714.836	9.41202	0.0496863	0.632877	1	NC_002947	448830	450608	1	NA	acyl-CoA_dehydrogenase_family_protein	3227_exp_vs_2737_exp
PP_0371	143	88	83	123	107	107	87	112	127.178	81.0017	102.456	108.576	131.832	105.972	96.4986	99.7032	6.73655	0.0500384	0.79784	1	NC_002947	450949	451872	-1	NA	LysR_family_transcriptional_regulator	3227_exp_vs_2737_exp
PP_0372	19	15	10	19	5	8	11	18	16.8978	13.8071	12.3441	16.7719	6.16037	7.92317	12.201	16.0237	3.65272	-0.499709	0.167194	0.716379	NC_002947	452083	453363	1	aruC	acetylornithine_aminotransferase	3227_exp_vs_2737_exp
PP_0373	366	270	209	256	191	255	199	229	325.505	248.528	257.991	225.979	235.326	252.551	220.727	203.857	7.94037	-0.213507	0.0953926	0.572865	NC_002947	453511	453669	1	yqaE	membrane_protein	3227_exp_vs_2737_exp
PP_0375	291	2655	2475	407	2097	2850	3821	5046	258.803	2443.86	3055.15	359.271	2583.66	2822.63	4238.17	4491.98	11.1829	1.2085	0.0290709	0.31704	NC_002947	454816	456654	-1	NA	prolyl_oligopeptidase_family_protein	3227_exp_vs_2737_exp
PP_0376	758	6435	6596	887	6099	7248	9071	11326	674.133	5923.25	8142.14	782.981	7514.42	7178.39	10061.4	10082.5	12.5052	1.16625	0.0382155	0.373183	NC_002947	456620	457750	-1	pqqE	coenzyme_PQQ_synthesis_protein_E	3227_exp_vs_2737_exp
PP_0377	85	519	533	72	496	676	794	1004	75.5953	477.726	657.938	63.5565	611.109	669.508	880.688	893.768	8.94653	1.26092	0.0143225	0.203567	NC_002947	457752	458027	-1	pqqD-I	coenzyme_PQQ_synthesis_protein_D	3227_exp_vs_2737_exp
PP_0378	408	4082	4637	317	3782	5349	6508	7727	362.858	3757.37	5723.94	279.825	4659.7	5297.63	7218.54	6878.63	11.9298	1.24853	0.0510254	0.431888	NC_002947	458024	458779	-1	pqqC	pyrroloquinoline-quinone_synthase	3227_exp_vs_2737_exp
PP_0379	487	2050	2488	230	2457	3059	3406	4151	433.117	1886.97	3071.2	203.028	3027.21	3029.62	3777.86	3695.25	11.0868	1.27412	0.0175885	0.236361	NC_002947	458943	459854	-1	pqqB	coenzyme_PQQ_synthesis_protein_B	3227_exp_vs_2737_exp
PP_0380	97	165	147	128	96	106	109	153	86.2676	151.878	181.458	112.989	118.279	104.982	120.901	136.202	6.98244	-0.148907	0.458974	0.948198	NC_002947	459933	460004	-1	pqqA	coenzyme_PQQ_synthesis_protein_A	3227_exp_vs_2737_exp
PP_0381	262	275	212	262	216	255	215	340	233.012	253.13	261.694	231.275	266.128	252.551	238.474	302.67	7.99247	0.114279	0.298916	0.866198	NC_002947	460164	462464	-1	pqqF	coenzyme_PQQ_synthesis_protein_F	3227_exp_vs_2737_exp
PP_0382	891	815	510	788	639	909	753	953	792.417	750.186	629.547	695.591	787.295	900.27	835.212	848.367	9.60236	0.233324	0.0266553	0.303538	NC_002947	462605	463399	-1	davA	5-aminopentanamidase	3227_exp_vs_2737_exp
PP_0383	344	412	279	324	260	389	358	433	305.939	379.235	344.399	286.004	320.339	385.264	397.086	385.46	8.45039	0.177823	0.12678	0.647772	NC_002947	463414	465096	-1	davB	lysine_2-monooxygenase	3227_exp_vs_2737_exp
PP_0384	68	74	64	84	62	86	75	81	60.4763	68.1151	79.0019	74.1492	76.3886	85.1741	83.1884	72.1068	6.22296	0.169458	0.256112	0.82644	NC_002947	465350	465811	-1	NA	AsnC_family_transcriptional_regulator	3227_exp_vs_2737_exp
PP_0385	193	237	150	244	144	208	149	192	171.646	218.152	185.161	215.386	177.419	206.002	165.268	170.92	7.5587	-0.13527	0.286804	0.857126	NC_002947	465999	466553	1	NA	serine_acetyltransferase	3227_exp_vs_2737_exp
PP_0386	2760	3123	2289	2794	2008	2427	2231	2875	2454.63	2874.64	2825.55	2466.35	2474	2403.69	2474.58	2559.34	11.3248	-0.0997492	0.506641	0.966293	NC_002947	467213	470956	-1	NA	sensory_box_protein	3227_exp_vs_2737_exp
PP_0387	11633	11397	8909	13060	8514	10518	9437	11281	10345.9	10490.6	10997.3	11528.4	10489.9	10417	10467.3	10042.4	13.371	-0.0662314	0.678045	1	NC_002947	471084	472934	-1	rpoD	RNA_polymerase_sigma_70_factor	3227_exp_vs_2737_exp
PP_0388	929	996	753	1008	644	877	669	1056	826.213	916.792	929.507	889.791	793.456	868.578	742.041	940.058	9.75301	-0.0911782	0.40632	0.927244	NC_002947	473002	474984	-1	dnaG	DNA_primase	3227_exp_vs_2737_exp
PP_0389	446	426	370	564	439	548	469	464	396.653	392.122	456.73	497.859	540.88	542.737	520.205	413.056	8.87278	0.21025	0.0806641	0.531914	NC_002947	475289	475504	-1	rpsU	30S_ribosomal_protein_S21	3227_exp_vs_2737_exp
PP_0390	468	388	278	502	322	415	322	352	416.219	357.144	343.165	443.13	396.728	411.015	357.156	313.353	8.56834	-0.0773384	0.51011	0.966293	NC_002947	475709	476734	1	tsaD	tRNA_N6-adenosine(37)-threonylcarbamoyltransferase_complex_transferase_subunit_TsaD	3227_exp_vs_2737_exp
PP_0391	85	102	69	83	60	76	77	93	75.5953	93.8884	85.174	73.2665	73.9244	75.2701	85.4068	82.7892	6.33367	-0.0471029	0.782169	1	NC_002947	476752	477321	-1	plsY	glycerol-3-phosphate_acyltransferase	3227_exp_vs_2737_exp
PP_0392	379	351	280	356	340	350	345	406	337.066	323.086	345.634	314.252	418.905	346.639	382.667	361.424	8.46317	0.19362	0.0611151	0.470902	NC_002947	477396	477752	1	folB	dihydroneopterin_aldolase	3227_exp_vs_2737_exp
PP_0393	62	32	30	61	47	49	56	67	55.1401	29.4552	37.0322	53.8465	57.9075	48.5294	62.114	59.6439	5.64462	0.379009	0.0747286	0.517419	NC_002947	477743	478252	1	NA	2-amino-4-hydroxy-6-_hydroxymethyldihydropteridine_pyrophosphokinase	3227_exp_vs_2737_exp
PP_0394	388	378	292	438	308	317	291	381	345.07	347.939	360.446	386.635	379.479	313.956	322.771	339.169	8.44821	-0.087469	0.398421	0.925402	NC_002947	478362	479468	-1	cca	multifunctional_tRNA_nucleotidyltransferase/2',3'-cyclic_phosphodiesterase/2'_nucleotidase/phosphatase	3227_exp_vs_2737_exp
PP_0395	13990	15553	11582	14642	10495	13933	11641	14027	12442.1	14316.1	14296.9	12924.9	12930.6	13799.2	12912	12486.9	13.695	-0.0503483	0.759202	1	NC_002947	479524	481092	-1	ycgB	type_IV_piliation_protein	3227_exp_vs_2737_exp
PP_0396	8282	9182	6302	7610	6739	8355	7197	8324	7365.65	8451.79	7779.22	6717.57	8302.95	8274.76	7982.76	7410.08	12.9261	0.0767481	0.641882	1	NC_002947	481089	482360	-1	NA	hypothetical_protein	3227_exp_vs_2737_exp
PP_0397	62775	61907	44748	57539	47729	55441	48917	61822	55829.4	56983.8	55237.2	50791.4	58805.7	54908.6	54257.7	55034.4	15.7531	0.0271969	0.871078	1	NC_002947	482516	484438	-1	yeaG	protein_kinase	3227_exp_vs_2737_exp
PP_0398	468	416	324	421	383	404	405	464	416.219	382.917	399.947	371.629	471.884	400.12	449.218	413.056	8.68866	0.142916	0.166617	0.716169	NC_002947	484721	485053	-1	glpE	thiosulfate_sulfurtransferase_GlpE	3227_exp_vs_2737_exp
PP_0399	929	1115	723	1199	666	738	643	1119	826.213	1026.33	892.475	1058.39	820.561	730.913	713.202	996.141	9.78205	-0.222059	0.0961804	0.574146	NC_002947	485068	485934	-1	apaH	bis(5'-nucleosyl)-tetraphosphatase	3227_exp_vs_2737_exp
PP_0400	345	293	260	288	244	322	253	304	306.828	269.699	320.945	254.226	300.626	318.908	280.622	270.623	8.1814	0.0237056	0.830413	1	NC_002947	485934	486314	-1	apaG	Co(2+)/Mg(2+)_efflux_protein	3227_exp_vs_2737_exp
PP_0401	387	438	278	429	236	302	341	335	344.181	403.168	343.165	378.691	290.769	299.1	378.23	298.219	8.41362	-0.214395	0.0585187	0.462635	NC_002947	486512	487315	-1	rsmA	ribosomal_RNA_small_subunit_methyltransferase_A	3227_exp_vs_2737_exp
PP_0402	475	597	382	588	349	494	400	547	422.445	549.523	471.543	519.045	429.994	489.256	443.672	486.943	8.89586	-0.0853137	0.439377	0.944952	NC_002947	487312	488301	-1	pdxA	4-hydroxythreonine-4-phosphate_dehydrogenase	3227_exp_vs_2737_exp
PP_0403	2452	2595	2015	2826	1931	2118	1897	2604	2180.7	2388.63	2487.33	2494.59	2379.13	2097.66	2104.11	2318.1	11.1705	-0.102046	0.495153	0.964489	NC_002947	488298	489617	-1	surA	peptidyl-prolyl_cis-trans_isomerase	3227_exp_vs_2737_exp
PP_0404	6697	6985	5428	7864	5256	6376	5359	6861	5956.02	6429.51	6700.35	6941.78	6475.78	6314.77	5944.09	6107.71	12.6341	-0.0672446	0.671138	1	NC_002947	489598	492420	-1	lptD	LPS-assembly_protein_LptD	3227_exp_vs_2737_exp
PP_0405	745	668	516	757	456	525	516	642	662.571	614.877	636.953	668.226	561.826	519.958	572.336	571.513	9.22731	-0.214623	0.0231024	0.281749	NC_002947	492551	493570	1	NA	hypothetical_protein	3227_exp_vs_2737_exp
PP_0406	187	211	142	165	110	158	139	232	166.31	194.22	175.286	145.65	135.528	156.483	154.176	206.528	7.3814	-0.0621885	0.707721	1	NC_002947	493567	494238	1	NA	nucleotidyltransferase_family_protein	3227_exp_vs_2737_exp
PP_0407	347	297	230	296	225	314	288	355	308.607	273.381	283.913	261.288	277.217	310.984	319.444	316.023	8.19775	0.118483	0.255191	0.82644	NC_002947	494240	495007	1	djlA	DnaJ-like_protein_DjlA	3227_exp_vs_2737_exp
PP_0408	376	426	335	448	279	378	314	433	334.398	392.122	413.526	395.463	343.749	374.37	348.282	385.46	8.54409	-0.080814	0.456114	0.946441	NC_002947	495035	496033	-1	NA	hypothetical_protein	3227_exp_vs_2737_exp
PP_0409	783	573	441	898	571	614	399	741	696.366	527.432	544.373	792.691	703.514	608.103	442.562	659.643	9.27976	-0.0853092	0.586357	0.996771	NC_002947	496129	498516	1	NA	two-component_system_sensor_histidine_kinase	3227_exp_vs_2737_exp
PP_0410	211	248	180	278	157	216	201	260	187.654	228.278	222.193	245.399	193.436	213.926	222.945	231.454	7.76913	-0.0359824	0.775551	1	NC_002947	498527	499156	1	uhpA	two-component_system_response_regulator_UhpA	3227_exp_vs_2737_exp
PP_0411	1194	1211	921	1077	902	1102	971	1324	1061.89	1114.69	1136.89	950.699	1111.33	1091.42	1077.01	1178.63	10.0902	0.0642583	0.593752	0.997567	NC_002947	499452	500576	1	NA	polyamine_ABC_transporter_ATP-binding_protein	3227_exp_vs_2737_exp
PP_0412	5380	6330	5060	5543	4298	5295	5009	5960	4784.74	5826.6	6246.09	4892.97	5295.45	5244.15	5555.88	5305.63	12.3971	-0.0233561	0.88782	1	NC_002947	500617	501651	1	NA	polyamine_ABC_transportersubstrate-binding_protein	3227_exp_vs_2737_exp
PP_0413	290	318	262	353	248	267	257	331	257.914	292.711	323.414	311.603	305.554	264.436	285.059	294.658	8.18925	-0.0444012	0.697443	1	NC_002947	501712	502959	1	NA	polyamine_ABC_transporter_permease	3227_exp_vs_2737_exp
PP_0414	148	143	113	149	82	101	114	134	131.625	131.628	139.488	131.527	101.03	100.03	126.446	119.288	6.93244	-0.257951	0.0490362	0.424552	NC_002947	502970	503797	1	NA	polyamine_ABC_transporter_permease	3227_exp_vs_2737_exp
PP_0415	1190	1319	957	1376	977	1142	1125	1326	1058.33	1214.11	1181.33	1214.64	1203.74	1131.03	1247.83	1180.41	10.2032	0.0289449	0.817767	1	NC_002947	503948	504622	1	rpe	ribulose-5-phosphate_3-epimerase	3227_exp_vs_2737_exp
PP_0416	955	1145	909	1106	692	862	815	1086	849.336	1053.94	1122.07	976.298	852.595	853.722	903.981	966.765	9.88547	-0.16182	0.191665	0.753174	NC_002947	504619	505437	1	NA	phosphoglycolate_phosphatase	3227_exp_vs_2737_exp
PP_0417	1637	1595	1196	1666	1099	1538	1447	1658	1455.88	1468.16	1476.35	1470.63	1354.05	1523.23	1604.98	1475.96	10.53	0.0212739	0.877563	1	NC_002947	505507	506988	1	trpE	anthranilate_synthase_component_1	3227_exp_vs_2737_exp
PP_0418	1819	1602	1075	1532	1253	1350	1200	1553	1617.74	1474.6	1326.99	1352.34	1543.79	1337.04	1331.01	1382.49	10.4723	-0.0450226	0.743783	1	NC_002947	507121	509010	-1	estP	esterase_EstP	3227_exp_vs_2737_exp
PP_0420	361	379	285	370	294	283	312	339	321.058	348.86	351.806	326.61	362.23	280.282	346.064	301.78	8.36526	-0.0634076	0.558916	0.986634	NC_002947	509378	509971	1	pabA	para-aminobenzoate_synthase_multi-enzyme_complex_aminodeoxychorismate_synthase	3227_exp_vs_2737_exp
PP_0421	487	483	378	549	351	512	371	497	433.117	444.589	466.605	484.618	432.458	507.083	411.505	442.433	8.82266	-0.0282383	0.79523	1	NC_002947	509981	511030	1	trpD	anthranilate_phosphoribosyltransferase	3227_exp_vs_2737_exp
PP_0422	782	711	581	722	524	645	618	680	695.477	654.457	717.19	637.33	645.607	638.806	685.473	605.341	9.3658	-0.0706385	0.475648	0.952471	NC_002947	511027	511860	1	trpC	indole-3-glycerol_phosphate_synthase	3227_exp_vs_2737_exp
PP_0423	117	83	74	119	84	105	65	123	104.055	76.3993	91.346	105.045	103.494	103.992	72.0966	109.495	6.58087	0.0460883	0.797032	1	NC_002947	512008	512712	1	NA	hypothetical_protein	3227_exp_vs_2737_exp
PP_0424	189	159	137	189	152	208	233	214	168.088	146.355	169.114	166.836	187.275	206.002	258.439	190.504	7.53161	0.372886	0.00422111	0.0851883	NC_002947	512709	513353	-1	crp	DNA-binding_transcriptional_dual_regulator	3227_exp_vs_2737_exp
PP_0425	282	285	231	416	258	256	249	300	250.799	262.335	285.148	367.215	317.875	253.541	276.186	267.062	8.15456	-0.0643358	0.620662	1	NC_002947	513544	513966	1	yhfA	hypothetical_protein	3227_exp_vs_2737_exp
PP_0426	983	836	567	943	750	841	770	975	874.238	769.516	699.908	832.414	924.055	832.923	854.068	867.952	9.69874	0.131427	0.223514	0.790804	NC_002947	514043	515083	-1	NA	membrane_protein	3227_exp_vs_2737_exp
PP_0427	1715	1737	1231	1380	1362	1584	1631	1897	1525.25	1598.86	1519.55	1218.17	1678.08	1568.79	1809.07	1688.72	10.6183	0.202396	0.176112	0.72688	NC_002947	515094	515741	-1	coq	2-nonaprenyl-3-methyl-6-methoxy-1,4-benzoquinol_hydroxylase	3227_exp_vs_2737_exp
PP_0428	7639	5532	4837	8127	4987	5345	4459	8283	6793.8	5092.06	5970.82	7173.94	6144.35	5293.67	4945.83	7373.58	12.5737	-0.0753149	0.686751	1	NC_002947	515807	516145	-1	hinT	aminoacyl-adenylate_hydrolase/purine_nucleoside_phosphoramidase	3227_exp_vs_2737_exp
PP_0429	90	113	53	102	75	82	79	102	80.0421	104.014	65.4235	90.0384	92.4055	81.2125	87.6251	90.8011	6.43348	0.0522708	0.788178	1	NC_002947	516209	516991	-1	NA	short-chain_dehydrogenase/reductase_family_oxidoreductase	3227_exp_vs_2737_exp
PP_0430	323	305	202	319	250	295	260	357	287.262	280.745	249.35	281.591	308.018	292.167	288.387	317.804	8.16919	0.134557	0.193777	0.757941	NC_002947	517059	518015	-1	NA	hypothetical_protein	3227_exp_vs_2737_exp
PP_0431	113	109	76	108	75	126	80	114	100.497	100.332	93.8148	95.3347	92.4055	124.79	88.7343	101.484	6.6388	0.0630986	0.664799	1	NC_002947	518044	518469	-1	NA	membrane_protein	3227_exp_vs_2737_exp
PP_0432	614	627	388	601	450	572	475	598	546.065	577.137	478.949	530.52	554.433	566.507	526.86	532.344	9.07433	0.0317613	0.764016	1	NC_002947	518612	519646	1	argC	N-acetyl-gamma-glutamyl-phosphate_reductase	3227_exp_vs_2737_exp
PP_0433	1159	760	636	1085	660	800	679	838	1030.76	699.56	785.082	957.761	813.169	792.317	753.133	745.993	9.68112	-0.161839	0.199403	0.767926	NC_002947	519746	520144	1	erpA	iron-sulfur_cluster_insertion_protein_ErpA	3227_exp_vs_2737_exp
PP_0434	783	747	547	699	528	676	624	827	696.366	687.594	675.22	617.028	650.535	669.508	692.128	736.201	9.40517	0.0383869	0.694423	1	NC_002947	520204	521295	-1	anmK	anhydro-N-acetylmuramic_acid_kinase	3227_exp_vs_2737_exp
PP_0435	3574	4237	3477	4426	2870	3336	2898	3723	3178.56	3900.05	4292.03	3906.96	3536.05	3303.96	3214.4	3314.24	11.8028	-0.192563	0.226403	0.791406	NC_002947	521299	522726	-1	NA	M23/M37_family_peptidase	3227_exp_vs_2737_exp
PP_0436	1686	1813	1455	2419	1255	1660	1386	1780	1499.46	1668.82	1796.06	2135.32	1546.25	1644.06	1537.32	1584.57	10.7087	-0.169606	0.273142	0.84791	NC_002947	522934	524133	1	tyrS	tyrosine--tRNA_ligase	3227_exp_vs_2737_exp
PP_0437	606	496	374	907	587	572	441	640	538.95	456.555	461.668	800.635	723.227	566.507	489.148	569.732	9.16915	0.0568869	0.74434	1	NC_002947	530087	531046	1	birA	bifunctional_biotin-[acetyl-CoA-carboxylase]_ligase/biotin_operon_repressor_BirA	3227_exp_vs_2737_exp
PP_0438	370	312	271	381	296	284	297	321	329.062	287.188	334.524	336.32	364.694	281.273	329.426	285.756	8.31521	-0.0293782	0.789648	1	NC_002947	531036	531785	1	coaX	type_III_pantothenate_kinase	3227_exp_vs_2737_exp
PP_0439	241	186	202	219	195	219	195	226	214.335	171.208	249.35	193.318	240.254	216.897	216.29	201.187	7.73319	0.0786714	0.53486	0.979603	NC_002947	531754	532218	1	NA	hypothetical_protein	3227_exp_vs_2737_exp
PP_0440	4085	4819	3695	5287	3643	4422	3820	4626	3633.02	4435.76	4561.13	4666.99	4488.45	4379.53	4237.06	4118.1	12.0751	-0.00616574	0.969681	1	NC_002947	532736	533929	1	tufA	elongation_factor_Tu-A	3227_exp_vs_2737_exp
PP_0441	11320	10118	8679	14373	8056	9647	8302	10956	10067.5	9313.36	10713.4	12687.5	9925.59	9554.35	9208.4	9753.11	13.3075	-0.154333	0.361525	0.910617	NC_002947	534104	534472	1	secE	protein_translocase_subunit_SecE	3227_exp_vs_2737_exp
PP_0442	6527	6764	5742	8176	5661	6724	5831	6400	5804.83	6226.09	7087.96	7217.19	6974.77	6659.43	6467.62	5697.32	12.6699	-0.0297168	0.858588	1	NC_002947	534482	535015	1	nusG	transcription_antipausing_factor_NusG	3227_exp_vs_2737_exp
PP_0443	15088	15869	12502	19024	11498	13597	13047	18091	13418.6	14607	15432.5	16793	14166.4	13466.4	14471.5	16104.7	13.8538	-0.0497477	0.76896	1	NC_002947	535135	535566	1	rplK	50S_ribosomal_protein_L11	3227_exp_vs_2737_exp
PP_0444	13107	13401	10683	15229	11458	14190	12643	15141	11656.8	12335.3	13187.2	13443.1	14117.1	14053.7	14023.4	13478.6	13.6961	0.137199	0.399574	0.925402	NC_002947	535566	536261	1	rplA	50S_ribosomal_protein_L1	3227_exp_vs_2737_exp
PP_0445	29520	26058	21776	30416	22228	26677	25899	31049	26253.8	23985.7	26880.4	26849.1	27386.5	26420.8	28726.6	27640	14.7076	0.08363	0.613502	0.998809	NC_002947	536459	536959	1	rplJ	50S_ribosomal_protein_L10	3227_exp_vs_2737_exp
PP_0446	72795	77025	71910	87977	43827	55903	57218	70737	64740.7	70899.5	88766.1	77659.9	53998.1	55366.1	63465	62970.6	16.0259	-0.357302	0.0478463	0.422642	NC_002947	537037	537402	1	rplL	50S_ribosomal_protein_L7/L12	3227_exp_vs_2737_exp
PP_0447	42255	37355	28919	44924	34222	40081	36098	44204	37579.8	34384.3	35697.8	39655.7	42164	39696.1	40039.1	39350.7	15.2338	0.130369	0.436386	0.944952	NC_002947	537623	541696	1	rpoB	DNA-directed_RNA_polymerase_subunit_beta	3227_exp_vs_2737_exp
PP_0448	38895	34964	26462	40674	26354	34513	32728	39972	34591.5	32183.5	32664.8	35904.1	32470.1	34181.6	36301.2	35583.3	15.0631	0.0336325	0.840672	1	NC_002947	541761	545960	1	rpoC	DNA-directed_RNA_polymerase_subunit_beta'	3227_exp_vs_2737_exp
PP_0449	17405	17955	14309	22967	14421	16203	13371	17793	15479.3	16527.1	17663.1	20273.6	17767.7	16047.4	14830.8	15839.5	14.0353	-0.117209	0.498688	0.964489	NC_002947	546172	546543	1	rpsL	30S_ribosomal_protein_S12	3227_exp_vs_2737_exp
PP_0450	16218	15668	12781	18911	12932	15810	12741	15468	14423.6	14422	15776.9	16693.3	15933.2	15658.2	14132.1	13769.7	13.8822	-0.0435362	0.79414	1	NC_002947	546650	547120	1	rpsG	30S_ribosomal_protein_S7	3227_exp_vs_2737_exp
PP_0451	73666	80783	63554	93754	62310	77385	69390	84992	65515.4	74358.7	78451.4	82759.4	76770.5	76641.8	76965.9	75660.5	16.2116	0.0235444	0.890877	1	NC_002947	547151	549298	1	fusA	elongation_factor_G_1	3227_exp_vs_2737_exp
PP_0452	21387	23402	20707	23480	17833	24418	23704	25787	19020.7	21540.9	25560.8	20726.5	21971.6	24183.5	26292	22955.8	14.474	0.135524	0.440521	0.944952	NC_002947	549326	550519	1	tufB	elongation_factor_Tu-B	3227_exp_vs_2737_exp
PP_0453	2618	2791	2220	4231	2437	2965	1664	2906	2328.34	2569.04	2740.38	3734.83	3002.56	2936.53	1845.67	2586.94	11.4068	-0.132907	0.503954	0.964489	NC_002947	550661	550972	1	rpsJ	30S_ribosomal_protein_S10	3227_exp_vs_2737_exp
PP_0454	8030	6835	5496	9051	6421	7198	6221	7212	7141.54	6291.44	6784.29	7989.58	7911.15	7128.87	6900.2	6420.17	12.7877	0.00783208	0.963065	1	NC_002947	551020	551688	1	rplC	50S_ribosomal_protein_L3	3227_exp_vs_2737_exp
PP_0455	17956	17117	13415	20513	12360	15533	12762	15527	15969.3	15755.8	16559.5	18107.4	15228.4	15383.8	14155.3	13822.2	13.9285	-0.180359	0.274106	0.848327	NC_002947	551701	552303	1	rplD	50S_ribosomal_protein_L4	3227_exp_vs_2737_exp
PP_0456	4504	4673	4098	5799	4173	4612	3924	4852	4005.66	4301.38	5058.59	5118.95	5141.44	4567.71	4352.42	4319.28	12.17	-0.00811826	0.961119	1	NC_002947	552300	552599	1	rplW	50S_ribosomal_protein_L23	3227_exp_vs_2737_exp
PP_0457	10065	9149	7296	10125	8728	10607	8747	9826	8951.38	8421.42	9006.22	8937.63	10753.5	10505.1	9701.99	8747.17	13.1926	0.169075	0.298804	0.866198	NC_002947	552614	553438	1	rplB	50S_ribosomal_protein_L2	3227_exp_vs_2737_exp
PP_0458	9360	8881	7503	11159	8682	9797	8066	10187	8324.38	8174.73	9261.74	9850.37	10696.9	9702.91	8946.64	9068.54	13.1747	0.109336	0.509194	0.966293	NC_002947	553455	553730	1	rpsS	30S_ribosomal_protein_S19	3227_exp_vs_2737_exp
PP_0459	14857	14237	10557	15145	13974	15051	12643	14670	13213.2	13104.8	13031.6	13368.9	17217	14906.5	14023.4	13059.3	13.7697	0.167437	0.319703	0.883613	NC_002947	553742	554074	1	rplV	50S_ribosomal_protein_L22	3227_exp_vs_2737_exp
PP_0460	12807	11878	9666	12918	9535	12082	10918	12996	11390	10933.4	11931.8	11403.1	11747.8	11966	12110	11569.1	13.5055	0.0537968	0.736002	1	NC_002947	554061	554774	1	rpsC	30S_ribosomal_protein_S3	3227_exp_vs_2737_exp
PP_0461	11731	11813	9400	13244	10118	11648	10100	12714	10433	10873.6	11603.4	11690.9	12466.1	11536.1	11202.7	11318.1	13.4752	0.0608738	0.706762	1	NC_002947	554787	555200	1	rplP	50S_ribosomal_protein_L16	3227_exp_vs_2737_exp
PP_0462	577	689	504	854	534	578	449	738	513.159	634.207	622.14	753.851	657.927	572.449	498.021	656.973	9.26056	-0.0811306	0.533709	0.979603	NC_002947	555197	555391	1	rpmC	50S_ribosomal_subunit_protein_L29	3227_exp_vs_2737_exp
PP_0463	5040	4048	3536	4750	3321	4946	3970	4569	4482.36	3726.08	4364.86	4192.96	4091.72	4898.5	4403.44	4067.36	12.0626	0.0585766	0.713695	1	NC_002947	555394	555660	1	rpsQ	30S_ribosomal_protein_S17	3227_exp_vs_2737_exp
PP_0464	4508	4203	3299	4787	3656	4368	3969	4623	4009.22	3868.75	4072.3	4225.62	4504.46	4326.05	4402.33	4115.43	12.032	0.100946	0.505882	0.966293	NC_002947	555684	556052	1	rplN	50S_ribosomal_protein_L14	3227_exp_vs_2737_exp
PP_0465	12290	10721	8137	14430	8543	11073	10141	12740	10930.2	9868.4	10044.4	12737.8	10525.6	10966.7	11248.2	11341.2	13.4196	0.0164889	0.921758	1	NC_002947	556064	556378	1	rplX	50S_ribosomal_protein_L24	3227_exp_vs_2737_exp
PP_0466	26544	23842	18943	28689	21521	25352	21868	27044	23607.1	21945.9	23383.3	25324.6	26515.5	25108.5	24255.5	24074.8	14.5667	0.0846074	0.610539	0.998144	NC_002947	556399	556938	1	rplE	50S_ribosomal_protein_L5	3227_exp_vs_2737_exp
PP_0467	569	411	419	552	368	428	457	509	506.044	378.315	517.216	487.266	453.403	423.89	506.895	453.115	8.86333	-0.0399119	0.73751	1	NC_002947	556952	557257	1	rpsN	30S_ribosomal_protein_S14	3227_exp_vs_2737_exp
PP_0468	26014	26803	23181	32583	20429	26791	21587	25002	23135.7	24671.5	28614.8	28762	25170	26533.7	23943.8	22257	14.6308	-0.103466	0.550925	0.986535	NC_002947	557466	557858	1	rpsH	30S_ribosomal_protein_S8	3227_exp_vs_2737_exp
PP_0469	14778	16755	13330	19862	13232	16784	13246	16358	13142.9	15422.5	16454.6	17532.8	16302.8	16622.8	14692.2	14562	13.9285	-0.0086295	0.960249	1	NC_002947	557871	558404	1	rplF	50S_ribosomal_protein_L6	3227_exp_vs_2737_exp
PP_0470	9998	9727	8012	10812	7637	9299	8671	10046	8891.79	8953.45	9890.06	9544.07	9409.35	9209.7	9617.69	8943.02	13.1842	-0.00386004	0.980822	1	NC_002947	558415	558765	1	rplR	50S_ribosomal_protein_L18	3227_exp_vs_2737_exp
PP_0471	18164	17566	15686	20272	16410	18511	14826	17562	16154.3	16169	19362.9	17894.7	20218.3	18333.2	16444.7	15633.8	14.0972	0.0215912	0.901623	1	NC_002947	558769	559269	1	rpsE	30S_ribosomal_protein_S5	3227_exp_vs_2737_exp
PP_0472	7492	8060	6815	8904	7077	8808	5753	7333	6663.06	7419.02	8412.47	7859.82	8719.39	8723.41	6381.11	6527.89	12.8896	-0.000122774	0.999691	1	NC_002947	559272	559448	1	rpmD	50S_ribosomal_protein_L30	3227_exp_vs_2737_exp
PP_0473	11182	9047	7450	9964	8242	9601	8936	10404	9944.79	8327.53	9196.32	8795.51	10154.8	9508.8	9911.62	9261.71	13.1957	0.0988834	0.540076	0.979603	NC_002947	559452	559886	1	rplO	50S_ribosomal_protein_L15	3227_exp_vs_2737_exp
PP_0474	35538	32145	26112	36887	25525	32231	26817	33856	31606	29588.6	32232.8	32561.2	31448.7	31921.5	29744.9	30138.8	14.9271	-0.0316608	0.848312	1	NC_002947	559887	561218	1	secY	protein_translocase_subunit_SecY	3227_exp_vs_2737_exp
PP_0475	3960	3116	2629	3859	2602	3085	2728	3657	3521.85	2868.2	3245.25	3406.45	3205.86	3055.37	3025.84	3255.49	11.6427	-0.0563065	0.711357	1	NC_002947	561247	561363	1	rpmJ	50S_ribosomal_protein_L36	3227_exp_vs_2737_exp
PP_0476	6880	6651	5205	8918	5573	7282	5618	7834	6118.78	6122.07	6425.08	7872.18	6866.35	7212.07	6231.37	6973.88	12.7158	0.0399719	0.811067	1	NC_002947	561495	561851	1	rpsM	30S_ribosomal_protein_S13	3227_exp_vs_2737_exp
PP_0477	10930	10890	8088	11806	9469	11103	8891	10652	9720.67	10024	9983.87	10421.5	11666.5	10996.4	9861.71	9482.48	13.3257	0.0652321	0.691108	1	NC_002947	561870	562259	1	rpsK	30S_ribosomal_protein_S11	3227_exp_vs_2737_exp
PP_0478	10016	12350	9620	13888	6910	8565	8265	11809	8907.8	11367.9	11875	12259.3	8513.63	8482.75	9167.37	10512.5	13.3006	-0.27604	0.116989	0.625257	NC_002947	562275	562895	1	rpsD	30S_ribosomal_protein_S4	3227_exp_vs_2737_exp
PP_0479	16636	16482	12451	18935	13680	16570	14717	18634	14795.3	15171.3	15369.6	16714.5	16854.8	16410.9	16323.8	16588.1	13.9676	0.0928953	0.568451	0.991597	NC_002947	562918	563919	1	rpoA	DNA-directed_RNA_polymerase_subunit_alpha	3227_exp_vs_2737_exp
PP_0480	1279	1307	930	1545	1005	1475	1139	1443	1137.49	1203.06	1148	1363.82	1238.23	1460.83	1263.36	1284.57	10.3009	0.112804	0.388509	0.919163	NC_002947	563962	564348	1	rplQ	50S_ribosomal_protein_L17	3227_exp_vs_2737_exp
PP_0481	335	324	243	293	233	294	307	389	297.935	298.234	299.961	258.64	287.073	291.177	340.518	346.29	8.23919	0.1316	0.226134	0.791406	NC_002947	564521	565960	1	katA	catalase	3227_exp_vs_2737_exp
PP_0482	2054	2008	1615	1996	1867	2392	2030	2610	1826.74	1848.31	1993.56	1761.93	2300.28	2369.03	2251.63	2323.44	11.0168	0.315109	0.0286215	0.315665	NC_002947	566124	566588	1	bfr-I	bacterioferritin	3227_exp_vs_2737_exp
PP_0483	2289	1976	1449	2275	1467	1973	1702	2011	2035.74	1818.86	1788.65	2008.21	1807.45	1954.05	1887.82	1790.21	10.8813	-0.0405223	0.778875	1	NC_002947	566661	569495	-1	uvrA	uvrABC_excinuclease_protein_A	3227_exp_vs_2737_exp
PP_0484	2913	2112	1760	2523	1786	2151	2087	2370	2590.7	1944.04	2172.55	2227.13	2200.48	2130.34	2314.86	2109.79	11.1106	-0.0291884	0.849981	1	NC_002947	569625	571019	1	yajR	transporter	3227_exp_vs_2737_exp
PP_0485	3563	3348	2234	3087	2648	3352	2893	3186	3168.78	3081.75	2757.66	2724.98	3262.53	3319.81	3208.86	2836.2	11.5713	0.105964	0.493558	0.964489	NC_002947	571029	571574	1	ssb	single-stranded_DNA-binding_protein	3227_exp_vs_2737_exp
PP_0486	430	415	390	597	292	306	305	413	382.423	381.997	481.418	526.989	359.766	303.061	338.3	367.655	8.60526	-0.37316	0.00328902	0.0701204	NC_002947	571665	573089	-1	NA	GntR_family_transcriptional_regulator	3227_exp_vs_2737_exp
PP_0487	44	38	30	43	22	52	32	51	39.1317	34.978	37.0322	37.9574	27.1056	51.5006	35.4937	45.4005	5.26877	0.0972883	0.65909	1	NC_002947	573236	574033	1	NA	membrane_protein	3227_exp_vs_2737_exp
PP_0488	117	95	81	94	79	77	97	101	104.055	87.445	99.9868	82.9765	97.3338	76.2605	107.59	89.9109	6.54216	-0.0130328	0.937275	1	NC_002947	574055	574816	1	NA	NADP-dependent_dehydrogenase	3227_exp_vs_2737_exp
PP_0489	7504	7351	5212	7040	5437	7130	6513	8504	6673.73	6766.4	6433.72	6214.41	6698.79	7061.53	7224.08	7570.32	12.7363	0.130328	0.40874	0.929527	NC_002947	574964	578032	1	fdoG		3227_exp_vs_2737_exp
PP_0490	340	322	220	315	221	301	287	356	302.381	296.393	271.569	278.06	272.288	298.109	318.334	316.914	8.2005	0.0701772	0.50023	0.964489	NC_002947	578032	578982	1	fdoH	formate_dehydrogenase-O_subunit_beta	3227_exp_vs_2737_exp
PP_0491	1025	888	638	884	750	882	864	992	911.591	817.381	787.551	780.333	924.055	873.53	958.331	883.085	9.7581	0.142452	0.171909	0.721958	NC_002947	578979	579635	1	fdoI	formate_dehydrogenase-O_subunit_gamma	3227_exp_vs_2737_exp
PP_0492	638	644	498	625	521	632	510	722	567.41	592.785	614.734	551.706	641.911	625.931	565.681	642.729	9.22899	0.0899133	0.352061	0.90749	NC_002947	579610	580566	1	fdhE	formate_dehydrogenase_formation_protein	3227_exp_vs_2737_exp
PP_0493	1154	1303	812	1198	809	1045	882	1267	1026.32	1199.38	1002.34	1057.51	996.748	1034.96	978.296	1127.89	10.04	-0.050579	0.679826	1	NC_002947	580711	582138	1	selA	selenocysteine_synthase	3227_exp_vs_2737_exp
PP_0494	791	830	583	769	538	758	772	897	703.481	763.993	719.658	678.819	662.856	750.721	856.286	798.516	9.53403	0.0984619	0.352691	0.90749	NC_002947	582135	584057	1	selB	selenocysteyl-tRNA-specific_translation_elongation_factor	3227_exp_vs_2737_exp
PP_0495	104	93	44	103	54	70	76	94	92.4931	85.6041	54.3138	90.9211	66.532	69.3278	84.2976	83.6794	6.29201	-0.0897203	0.620465	1	NC_002947	584266	585255	-1	ansA	type_1_L-asparaginase	3227_exp_vs_2737_exp
PP_0496	126	133	111	127	99	139	118	168	112.059	122.423	137.019	112.107	121.975	137.665	130.883	149.555	6.99736	0.159332	0.209666	0.775682	NC_002947	585328	586770	-1	NA	sodium/alanine_symporter	3227_exp_vs_2737_exp
PP_0497	171	175	124	193	127	157	129	172	152.08	161.083	153.066	170.367	156.473	155.492	143.084	153.116	7.28128	-0.0659145	0.567807	0.991254	NC_002947	586949	587758	1	NA	Cro/CI_family_transcriptional_regulator	3227_exp_vs_2737_exp
PP_0498	126	97	90	124	93	120	99	137	112.059	89.286	111.096	109.458	114.583	118.848	109.809	121.958	6.79123	0.140943	0.289025	0.857301	NC_002947	587770	588645	-1	NA	hypothetical_protein	3227_exp_vs_2737_exp
PP_0500	678	688	516	771	484	618	490	762	602.984	633.286	636.953	680.584	596.324	612.065	543.498	678.338	9.28265	-0.0715604	0.500607	0.964489	NC_002947	589877	590761	1	NA	dTDP-4-rhamnose_reductase-like_protein	3227_exp_vs_2737_exp
PP_0501	225	183	133	292	178	240	168	218	200.105	168.447	164.176	257.757	219.309	237.695	186.342	194.065	7.66819	0.0831988	0.596126	0.997567	NC_002947	590754	591686	1	NA	NAD-dependent_epimerase/dehydratase_family_protein	3227_exp_vs_2737_exp
PP_0502	93	79	47	83	90	65	66	73	82.7102	72.7174	58.0171	73.2665	110.887	64.3758	73.2058	64.9851	6.22778	0.128652	0.561145	0.987408	NC_002947	591717	592160	-1	NA	hypothetical_protein	3227_exp_vs_2737_exp
PP_0503	41	28	21	17	18	36	30	32	36.4636	25.7733	25.9225	15.0064	22.1773	35.6543	33.2754	28.4866	4.79541	0.213175	0.432091	0.944952	NC_002947	592263	593468	1	NA	MFS_transporter	3227_exp_vs_2737_exp
PP_0504	2714	2451	1630	1500	1603	2167	2484	2606	2413.71	2256.08	2012.08	1324.09	1975.01	2146.19	2755.2	2319.88	11.0668	0.199975	0.305189	0.873664	NC_002947	593456	594139	-1	oprG	outer_membrane_protein_OprG	3227_exp_vs_2737_exp
PP_0505	220	158	148	199	177	158	154	190	195.659	145.435	182.692	175.663	218.077	156.483	170.814	169.139	7.46544	0.0307416	0.844158	1	NC_002947	594249	594761	-1	NA	hypothetical_protein	3227_exp_vs_2737_exp
PP_0506	133	159	101	152	83	96	68	137	118.284	146.355	124.675	134.175	102.262	95.0781	75.4242	121.958	6.82836	-0.407321	0.0080124	0.136451	NC_002947	594888	596153	-1	NA	ABC_transporter_permease	3227_exp_vs_2737_exp
PP_0507	23	14	13	11	9	7	11	19	20.4552	12.8866	16.0473	9.71002	11.0887	6.93278	12.201	16.9139	3.72192	-0.326297	0.375165	0.914733	NC_002947	596153	596863	-1	NA	ABC_transporter_ATP-binding_protein	3227_exp_vs_2737_exp
PP_0508	127	125	69	118	79	129	113	144	112.948	115.059	85.174	104.162	97.3338	127.761	125.337	128.19	6.80392	0.197651	0.182361	0.73859	NC_002947	596864	597445	-1	NA	hypothetical_protein	3227_exp_vs_2737_exp
PP_0509	291	173	121	238	189	217	177	243	258.803	159.242	149.363	210.09	232.862	214.916	196.325	216.32	7.6758	0.146208	0.368329	0.912275	NC_002947	597576	597920	1	NA	hypothetical_protein	3227_exp_vs_2737_exp
PP_0510	979	1035	732	970	755	950	891	947	870.68	952.691	903.585	856.247	930.216	940.877	988.279	843.026	9.83064	0.0472097	0.673466	1	NC_002947	598072	598944	-1	trx	thioredoxin	3227_exp_vs_2737_exp
PP_0511	220	214	149	185	145	192	190	201	195.659	196.981	183.926	163.305	178.651	190.156	210.744	178.932	7.54905	0.0358415	0.777655	1	NC_002947	598976	599635	-1	NA	methyltransferase	3227_exp_vs_2737_exp
PP_0512	85	110	64	112	55	88	110	140	75.5953	101.252	79.0019	98.8657	67.7641	87.1549	122.01	124.629	6.55999	0.178946	0.351906	0.90749	NC_002947	599636	600043	-1	NA	hypothetical_protein	3227_exp_vs_2737_exp
PP_0513	176	186	137	230	133	170	120	173	156.527	171.208	169.114	203.028	163.866	168.367	133.101	154.006	7.36277	-0.176367	0.171608	0.721958	NC_002947	600174	600653	1	nrdR	DNA-binding_transcriptional_repressor_NrdR	3227_exp_vs_2737_exp
PP_0514	595	564	375	550	406	519	512	594	529.167	519.147	462.902	485.501	500.222	514.016	567.9	528.783	9.00354	0.0802417	0.426119	0.940194	NC_002947	600650	601786	1	ribD	bifunctional_diaminohydroxyphosphoribosylaminopyrimidine_deaminase/5-amino-6-(5-phosphoribosylamino)uracil_reductase	3227_exp_vs_2737_exp
PP_0515	711	627	550	760	540	650	525	681	632.333	577.137	678.923	670.874	665.32	643.758	582.319	606.231	9.30393	-0.0351724	0.736115	1	NC_002947	601829	602494	1	ribE	riboflavin_synthase	3227_exp_vs_2737_exp
PP_0516	1920	1942	1498	2022	1471	2073	1567	1899	1707.57	1787.56	1849.14	1784.88	1812.38	2053.09	1738.08	1690.5	10.816	0.0329931	0.820899	1	NC_002947	602495	603604	1	ribAB-I	bifunctional_3,4-dihydroxy-2-butanone_4-phosphate_synthase/GTP_cyclohydrolase_II	3227_exp_vs_2737_exp
PP_0517	1153	1184	942	1301	950	1227	996	1266	1025.43	1089.84	1162.81	1148.43	1170.47	1215.22	1104.74	1127	10.1424	0.0609206	0.62082	1	NC_002947	603696	604172	1	ribH	6,7-dimethyl-8-ribityllumazine_synthase	3227_exp_vs_2737_exp
PP_0518	1264	1319	1016	1546	1005	1291	1079	1358	1124.15	1214.11	1254.16	1364.7	1238.23	1278.6	1196.8	1208.9	10.2702	-0.0100953	0.938247	1	NC_002947	604169	604669	1	nusB	transcription_antitermination_protein	3227_exp_vs_2737_exp
PP_0519	523	405	310	497	347	423	380	407	465.134	372.792	382.666	438.716	427.53	418.938	421.488	362.314	8.68363	-0.0254709	0.809242	1	NC_002947	604688	605656	1	thiL	thiamin_monophosphate_kinase	3227_exp_vs_2737_exp
PP_0520	335	256	250	367	250	336	262	311	297.935	235.641	308.601	323.962	308.018	332.773	290.605	276.854	8.21311	0.0511805	0.671424	1	NC_002947	605653	606156	1	pgpA	phosphatidylglycerophosphatase_A	3227_exp_vs_2737_exp
PP_0521	602	597	393	676	407	591	453	529	535.393	549.523	485.121	596.725	501.454	585.324	502.458	470.919	9.04493	-0.0727872	0.500527	0.964489	NC_002947	606173	606916	1	NA	hypothetical_protein	3227_exp_vs_2737_exp
PP_0522	262	256	181	244	172	256	238	293	233.012	235.641	223.427	215.386	211.917	253.541	263.985	260.831	7.88869	0.125983	0.250674	0.823292	NC_002947	607097	607714	1	ribA	GTP_cyclohydrolase_II	3227_exp_vs_2737_exp
PP_0523	50	53	27	54	29	53	34	33	44.4678	48.7851	33.3289	47.6674	35.7301	52.491	37.7121	29.3768	5.36201	-0.166001	0.435311	0.944952	NC_002947	607711	608130	1	NA	membrane_protein	3227_exp_vs_2737_exp
PP_0524	38	48	46	33	34	50	27	44	33.7956	44.1828	56.7827	29.1301	41.8905	49.5198	29.9478	39.1691	5.34163	-0.0299185	0.969364	1	NC_002947	608130	608942	1	NA	cobalamin-binding_protein_HutB	3227_exp_vs_2737_exp
PP_0525	786	784	621	734	621	671	601	795	699.035	721.652	766.566	647.923	765.118	664.556	666.617	707.714	9.46125	-0.0159489	0.881837	1	NC_002947	608920	610845	-1	NA	B12_family_TonB-dependent_receptor	3227_exp_vs_2737_exp
PP_0526	0	0	0	0	0	0	0	0	0	0	0	0	0	0	0	0	-3.17387	0.0121697	1	1	NC_002947	611104	612069	1	NA	transposase	3227_exp_vs_2737_exp
PP_0527	2004	2154	1570	2172	1607	2094	1702	2214	1782.27	1982.7	1938.02	1917.29	1979.94	2073.89	1887.82	1970.92	10.9228	0.0543037	0.704765	1	NC_002947	612286	614181	-1	dxs	1-deoxyxylulose-5-phosphate_synthase	3227_exp_vs_2737_exp
PP_0528	418	495	404	481	375	442	400	473	371.751	455.635	498.7	424.593	462.028	437.755	443.672	421.068	8.77938	0.0113637	0.914133	1	NC_002947	614359	615246	-1	ispA	farnesyl_diphosphate_synthase	3227_exp_vs_2737_exp
PP_0529	158	197	149	190	104	119	113	138	140.518	181.333	183.926	167.719	128.136	117.857	125.337	122.849	7.17221	-0.446638	0.000512522	0.0144603	NC_002947	615243	615485	-1	xseB	exodeoxyribonuclease_7_small_subunit	3227_exp_vs_2737_exp
PP_0530	234	231	243	171	202	267	227	324	208.11	212.63	299.961	150.947	248.879	264.436	251.784	288.427	7.9043	0.273411	0.0838271	0.540823	NC_002947	615651	616301	-1	ribB	3,4-dihydroxy-2-butanone-4-phosphate_synthase	3227_exp_vs_2737_exp
PP_0531	149	101	103	139	101	139	122	128	132.514	92.9679	127.144	122.699	124.439	137.665	135.32	113.946	6.9455	0.105455	0.470595	0.950069	NC_002947	616673	617653	1	NA	hypothetical_protein	3227_exp_vs_2737_exp
PP_0532	55	73	42	75	44	75	73	74	48.9146	67.1946	51.845	66.2047	54.2113	74.2797	80.9701	65.8753	5.9882	0.233707	0.199293	0.767926	NC_002947	617675	618568	-1	NA	hypothetical_protein	3227_exp_vs_2737_exp
PP_0533	88	77	53	65	50	85	85	92	78.2634	70.8765	65.4235	57.3774	61.6037	84.1837	94.2802	81.899	6.20896	0.243619	0.144154	0.675061	NC_002947	618669	619997	-1	pfeS-I	histidine_kinase	3227_exp_vs_2737_exp
PP_0534	12	11	4	12	6	5	3	9	10.6723	10.1252	4.93762	10.5927	7.39244	4.95198	3.32754	8.01186	2.87442	-0.617175	0.159888	0.699633	NC_002947	619997	620689	-1	NA	transcriptional_regulator_PfeR	3227_exp_vs_2737_exp
PP_0535	64	53	46	51	28	47	41	36	56.9188	48.7851	56.7827	45.0192	34.4981	46.5486	45.4763	32.0474	5.50299	-0.388027	0.0476883	0.421903	NC_002947	620871	623048	1	NA	ferric_siderophore_receptor	3227_exp_vs_2737_exp
PP_0536	1809	1801	1703	1779	1487	2017	2138	2392	1608.85	1657.77	2102.19	1570.38	1832.09	1997.63	2371.42	2129.37	10.8924	0.26364	0.101806	0.592755	NC_002947	623210	623680	-1	NA	hypothetical_protein	3227_exp_vs_2737_exp
PP_0537	32	37	22	24	16	33	42	35	28.4594	34.0575	27.1569	21.1855	19.7132	32.6831	46.5855	31.1572	4.90825	0.231323	0.399793	0.925402	NC_002947	624205	624906	-1	NA	transcriptional_regulator	3227_exp_vs_2737_exp
PP_0538	6551	8444	7747	7489	7302	8950	11509	14056	5826.18	7772.48	9562.94	6610.76	8996.6	8864.05	12765.5	12512.7	13.1292	0.535017	0.00890071	0.14716	NC_002947	625089	625616	-1	ppa	inorganic_pyrophosphatase	3227_exp_vs_2737_exp
PP_0539	71	69	54	80	53	74	54	79	63.1443	63.5127	66.6579	70.6183	65.2999	73.2893	59.8957	70.3263	6.05724	0.0264204	0.85674	1	NC_002947	625709	626524	-1	mtfA	glucose-regulated_peptidase	3227_exp_vs_2737_exp
PP_0540	599	563	386	493	429	509	434	574	532.725	518.227	476.481	435.185	528.56	504.112	481.384	510.979	8.96115	0.045167	0.668271	1	NC_002947	626545	627192	-1	dedA	inner_membrane_protein	3227_exp_vs_2737_exp
PP_0541	1757	2035	1609	1815	1566	1709	1589	1974	1562.6	1873.16	1986.16	1602.15	1929.43	1692.59	1762.49	1757.27	10.7901	0.0239729	0.873993	1	NC_002947	627410	627868	-1	NA	acetyltransferase	3227_exp_vs_2737_exp
PP_0542	2137	3134	2297	2163	1792	2184	1865	2421	1900.56	2884.77	2835.43	1909.34	2207.88	2163.03	2068.62	2155.19	11.1438	-0.149041	0.404921	0.926713	NC_002947	627976	628794	-1	eutC	ethanolamine_ammonia-lyase_subunit_beta	3227_exp_vs_2737_exp
PP_0543	1849	2895	1824	1635	1405	1795	1783	2216	1644.42	2664.77	2251.56	1443.26	1731.06	1777.76	1977.67	1972.7	10.9157	-0.101704	0.596465	0.997567	NC_002947	628803	630197	-1	eutB	ethanolamine_ammonia-lyase_subunit_alpha	3227_exp_vs_2737_exp
PP_0544	1408	2255	1505	1109	926	1241	1142	1433	1252.21	2075.67	1857.78	978.947	1140.9	1229.08	1266.68	1275.67	10.426	-0.327602	0.1053	0.600762	NC_002947	630244	631692	-1	NA	ethanolamine_transporter	3227_exp_vs_2737_exp
PP_0545	22501	26779	20107	17794	18989	21403	19527	24078	20011.4	24649.4	24820.2	15707.3	23395.9	21197.5	21658.9	21434.4	14.3992	0.0417024	0.825613	1	NC_002947	631920	633440	-1	aldB-I	aldehyde_dehydrogenase	3227_exp_vs_2737_exp
PP_0546	1968	1534	1039	1626	1235	1572	1486	1824	1750.25	1412.01	1282.55	1435.32	1521.61	1556.9	1648.24	1623.74	10.5771	0.111021	0.460257	0.948198	NC_002947	633695	635710	1	NA	sigma-54_dependent_transcriptional_regulator	3227_exp_vs_2737_exp
PP_0547	966	898	600	888	684	857	770	974	859.119	826.586	740.643	783.863	842.739	848.77	854.068	867.061	9.69256	0.088219	0.381536	0.917597	NC_002947	635777	637126	1	mpl	UDP-N-acetylmuramate:L-alanyl-gamma-D-glutamyl-_meso-diaminopimelate_ligase	3227_exp_vs_2737_exp
PP_0548	253	288	189	263	227	283	257	360	225.007	265.097	233.303	232.158	279.681	280.282	285.059	320.474	8.04347	0.28652	0.00770139	0.133154	NC_002947	637123	637752	1	NA	phenylacrylic_acid_decarboxylase_PadA	3227_exp_vs_2737_exp
PP_0549	103	93	55	90	89	111	98	81	91.6038	85.6041	67.8923	79.4456	109.655	109.934	108.7	72.1068	6.49378	0.303002	0.0800546	0.529743	NC_002947	637749	638036	1	NA	lipoprotein	3227_exp_vs_2737_exp
PP_0550	2131	2090	1342	1753	1416	1800	1752	2215	1895.22	1923.79	1656.57	1547.42	1744.62	1782.71	1943.28	1971.81	10.8197	0.0836831	0.57712	0.994407	NC_002947	638144	638788	-1	NA	hypothetical_protein	3227_exp_vs_2737_exp
PP_0551	296	268	185	261	175	241	227	285	263.25	246.687	228.365	230.392	215.613	238.686	251.784	253.709	7.91324	-0.0133206	0.915595	1	NC_002947	638816	640744	-1	NA	MORN_domain-containing_protein	3227_exp_vs_2737_exp
PP_0552	379	394	313	316	379	432	292	365	337.066	362.667	386.369	278.942	466.956	427.851	323.88	324.925	8.50341	0.177363	0.20742	0.774699	NC_002947	640763	641851	-1	bdhA	2,3-butanediol_dehydrogenase	3227_exp_vs_2737_exp
PP_0553	127	194	105	140	118	162	78	169	112.948	178.572	129.613	123.582	145.385	160.444	86.516	150.445	7.0868	-0.00510764	0.988632	1	NC_002947	641880	642986	-1	acoC	acetoin_cleaving_system_dihydrolipoyllysine-residue_acetyltransferase	3227_exp_vs_2737_exp
PP_0554	101	113	75	92	94	133	78	84	89.8251	104.014	92.5804	81.2111	115.815	131.723	86.516	74.7774	6.59874	0.15325	0.408847	0.929527	NC_002947	642983	644005	-1	acoB	acetoin:2,6-dichlorophenolindophenol_oxidoreductase_subunit_beta	3227_exp_vs_2737_exp
PP_0555	70	80	50	56	76	92	54	67	62.255	73.6379	61.7203	49.4328	93.6376	91.1165	59.8957	59.6439	6.09898	0.300684	0.136825	0.659473	NC_002947	644039	645016	-1	acoA	acetoin:2,6-dichlorophenolindophenol_oxidoreductase_subunit_alpha	3227_exp_vs_2737_exp
PP_0556	18	23	7	12	4	8	4	12	16.0084	21.1709	8.64084	10.5927	4.9283	7.92317	4.43672	10.6825	3.3119	-1.01211	0.0109444	0.169116	NC_002947	645039	646094	-1	NA	acetoin_catabolism_protein	3227_exp_vs_2737_exp
PP_0557	2760	2686	1542	2322	1868	2361	2075	2758	2454.63	2472.39	1903.45	2049.7	2301.51	2338.33	2301.55	2455.19	11.1571	0.0815483	0.60219	0.997567	NC_002947	646378	648231	1	acoR	acetoin_catabolism_regulatory_protein	3227_exp_vs_2737_exp
PP_0558	7518	7118	5450	7460	5506	6756	5986	7503	6686.19	6551.93	6727.51	6585.16	6783.8	6691.12	6639.55	6679.22	12.703	0.0131383	0.932613	1	NC_002947	648322	649677	-1	accC	acetyl-CoA_carboxylase_biotin_carboxylase_subunit	3227_exp_vs_2737_exp
PP_0559	5204	5386	4442	4997	4148	4737	4434	5470	4628.21	4957.67	5483.23	4411	5110.64	4691.51	4918.1	4869.43	12.2538	0.00809193	0.959449	1	NC_002947	649695	650156	-1	accB	acetyl-CoA_carboxylase_biotin_carboxyl_carrier_subunit	3227_exp_vs_2737_exp
PP_0560	2043	2421	1864	2642	1545	1884	1566	1958	1816.96	2228.47	2300.93	2332.17	1903.55	1865.91	1736.97	1743.02	10.9534	-0.259576	0.0877373	0.550727	NC_002947	650256	650711	-1	aroQ-I	type_II_3-dehydroquinate_dehydratase	3227_exp_vs_2737_exp
PP_0561	160	189	120	202	132	123	161	188	142.297	173.97	148.129	178.311	162.634	121.819	178.578	167.359	7.31406	-0.0279175	0.832415	1	NC_002947	650891	652663	-1	dsbD-I	thiol/disulfide_interchange_protein_1	3227_exp_vs_2737_exp
PP_0562	437	443	266	407	301	386	358	442	388.649	407.77	328.352	359.271	370.854	382.293	397.086	393.471	8.56375	0.0568654	0.592699	0.997567	NC_002947	652781	654742	-1	ctpL	methyl-accepting_chemotaxis_protein_CtpL	3227_exp_vs_2737_exp
PP_0563	1383	1317	937	1233	1041	1326	1205	1363	1229.98	1212.26	1156.64	1088.41	1282.59	1313.27	1336.56	1213.35	10.2619	0.134633	0.274638	0.848327	NC_002947	654987	656342	-1	NA	two-component_system_response_regulator	3227_exp_vs_2737_exp
PP_0564	1008	1035	726	1018	724	991	887	1025	896.472	952.691	896.178	898.618	892.022	981.483	983.842	912.462	9.85578	0.0489844	0.650767	1	NC_002947	656569	657657	1	NA	hypothetical_protein	3227_exp_vs_2737_exp
PP_0565	680	665	412	607	408	458	516	610	604.763	612.115	508.575	535.817	502.686	453.602	572.336	543.026	9.07974	-0.126352	0.251598	0.823351	NC_002947	657660	658193	1	NA	Nudix_hydrolase	3227_exp_vs_2737_exp
PP_0566	208	231	137	275	135	188	137	192	184.986	212.63	169.114	242.751	166.33	186.195	151.958	170.92	7.53023	-0.261249	0.0491106	0.424552	NC_002947	658433	658804	1	yciH	translation-related_factor	3227_exp_vs_2737_exp
PP_0567	1338	1430	940	1387	996	1184	1007	1318	1189.96	1316.28	1160.34	1224.35	1227.15	1172.63	1116.94	1173.29	10.2256	-0.0605157	0.622652	1	NC_002947	658955	660868	1	speA	biosynthetic_arginine_decarboxylase	3227_exp_vs_2737_exp
PP_0568	69	62	45	51	41	50	57	51	61.3656	57.0694	55.5482	45.0192	50.515	49.5198	63.2232	45.4005	5.7399	-0.0698025	0.701036	1	NC_002947	661035	661490	1	NA	hypothetical_protein	3227_exp_vs_2737_exp
PP_0569	30	21	20	29	16	11	15	32	26.6807	19.33	24.6881	25.5991	19.7132	10.8944	16.6377	28.4866	4.41613	-0.346604	0.252043	0.823351	NC_002947	661617	662954	-1	NA	MATE_efflux_family_protein	3227_exp_vs_2737_exp
PP_0570	2943	2896	2059	2981	2109	2602	2177	2846	2617.38	2665.69	2541.64	2631.42	2598.44	2577.01	2414.68	2533.53	11.3288	-0.0466166	0.748772	1	NC_002947	663135	668036	1	yfhM	lipoprotein	3227_exp_vs_2737_exp
PP_0571	56	34	53	54	23	59	45	33	49.804	31.2961	65.4235	47.6674	28.3377	58.4334	49.9131	29.3768	5.48845	-0.225763	0.430943	0.943947	NC_002947	668188	668523	-1	NA	membrane_protein	3227_exp_vs_2737_exp
PP_0572	143	183	104	202	95	179	118	164	127.178	168.447	128.378	178.311	117.047	177.281	130.883	145.994	7.19612	-0.0765077	0.639292	1	NC_002947	668559	670913	1	pbpC	peptidoglycan_glycosyltransferase	3227_exp_vs_2737_exp
PP_0573	318	269	197	255	159	229	221	308	282.816	247.608	243.178	225.096	195.9	226.801	245.129	274.184	7.92175	-0.0843001	0.512948	0.96803	NC_002947	670946	672670	1	NA	hypothetical_protein	3227_exp_vs_2737_exp
PP_0574	7629	6413	4987	6827	4737	5677	5585	6830	6784.9	5903	6155.98	6026.39	5836.33	5622.48	6194.77	6080.11	12.5684	-0.0674859	0.668766	1	NC_002947	672743	673519	-1	NA	LuxR_family_transcriptional_regulator	3227_exp_vs_2737_exp
PP_0575	992	825	501	802	639	836	819	1026	882.242	759.391	618.437	707.949	787.295	827.971	908.418	913.352	9.64112	0.211665	0.0787919	0.527543	NC_002947	673638	674108	-1	NA	membrane_protein	3227_exp_vs_2737_exp
PP_0576	903	765	560	805	695	901	752	905	803.089	704.163	691.267	710.597	856.291	892.347	834.103	805.637	9.61637	0.220014	0.0270152	0.305795	NC_002947	674414	674983	-1	NA	lipoprotein	3227_exp_vs_2737_exp
PP_0577	170	158	97	142	145	145	194	205	151.191	145.435	119.737	125.348	178.651	143.607	215.181	182.492	7.28655	0.410337	0.0044433	0.0874928	NC_002947	675003	675698	-1	NA	hypothetical_protein	3227_exp_vs_2737_exp
PP_0578	141	176	75	144	88	118	106	151	125.399	162.003	92.5804	127.113	108.423	116.867	117.573	134.421	6.94241	-0.0874129	0.588431	0.997567	NC_002947	675661	676410	-1	NA	putative_Methyltransferase	3227_exp_vs_2737_exp
PP_0579	120	98	94	87	87	123	94	70	106.723	90.2065	116.034	76.7974	107.19	121.819	104.263	62.3145	6.61715	0.0214041	0.923589	1	NC_002947	676407	676805	-1	NA	hypothetical_protein	3227_exp_vs_2737_exp
PP_0580	378	388	271	367	205	298	287	368	336.177	357.144	334.524	323.962	252.575	295.138	318.334	327.596	8.31091	-0.179516	0.0997117	0.590273	NC_002947	676790	677641	-1	NA	MaoC_domain-containing_protein	3227_exp_vs_2737_exp
PP_0581	613	591	295	561	370	435	477	617	545.176	544	364.15	495.211	455.867	430.822	529.078	549.258	8.93425	0.0121573	0.939199	1	NC_002947	677644	679017	-1	NA	3-oxoacyl-ACP_reductase	3227_exp_vs_2737_exp
PP_0582	737	702	469	638	467	675	552	682	655.456	646.173	578.936	563.181	575.379	668.518	612.267	607.121	9.26062	0.0114886	0.91434	1	NC_002947	679114	680391	1	NA	thiolase_family_protein	3227_exp_vs_2737_exp
PP_0583	245	236	139	243	182	174	157	239	217.892	217.232	171.582	214.503	224.237	172.329	174.141	212.759	7.64767	-0.0678785	0.583335	0.995447	NC_002947	680481	681260	1	NA	AraC_family_transcriptional_regulator	3227_exp_vs_2737_exp
PP_0584	2108	2183	1578	2318	1412	1851	1785	2328	1874.76	2009.39	1947.89	2046.17	1739.69	1833.22	1979.88	2072.4	10.9201	-0.0470943	0.748165	1	NC_002947	681329	683272	-1	NA	methyl-accepting_chemotaxis_transducer	3227_exp_vs_2737_exp
PP_0585	108	93	101	101	61	110	74	107	96.0505	85.6041	124.675	89.1556	75.1565	108.944	82.0793	95.2521	6.56253	-0.129902	0.481376	0.957223	NC_002947	683440	683850	-1	NA	MerR_family_metal-sensitive_transcriptional_regulator	3227_exp_vs_2737_exp
PP_0586	1101	1053	723	945	682	817	841	1098	979.182	969.259	892.475	834.179	840.274	809.154	932.82	977.447	9.82055	-0.046028	0.693456	1	NC_002947	683847	686246	-1	cadA-II	cadmium_translocating_P-type_ATPase	3227_exp_vs_2737_exp
PP_0587	668	655	454	561	494	623	594	669	594.09	602.91	560.42	495.211	608.645	617.017	658.852	595.548	9.20678	0.138765	0.169748	0.71839	NC_002947	686299	686685	-1	NA	hypothetical_protein	3227_exp_vs_2737_exp
PP_0588	43	59	40	41	24	25	33	45	38.2423	54.308	49.3762	36.1919	29.5698	24.7599	36.6029	40.0593	5.25501	-0.443359	0.0505195	0.429705	NC_002947	686831	687028	1	NA	copper-binding_chaperone	3227_exp_vs_2737_exp
PP_0589	139	133	83	133	68	91	81	103	123.621	122.423	102.456	117.403	83.781	90.1261	89.8435	91.6913	6.66868	-0.390414	0.00284592	0.0635402	NC_002947	687136	688317	1	ydgK	Bcr/CflA_family_multidrug_resistance_transporter	3227_exp_vs_2737_exp
PP_0590	355	293	240	310	246	338	266	380	315.722	269.699	296.257	273.646	303.09	334.754	295.042	338.279	8.24301	0.137853	0.186445	0.745391	NC_002947	688955	689668	1	NA	ArsR_family_transcriptional_regulator	3227_exp_vs_2737_exp
PP_0591	1183	1269	855	1226	866	1079	1031	1193	1052.11	1168.08	1055.42	1082.23	1066.98	1068.64	1143.56	1062.02	10.0866	-0.00551908	0.963596	1	NC_002947	689689	690636	-1	NA	adenosine_deaminase	3227_exp_vs_2737_exp
PP_0592	907	856	632	797	662	887	792	956	806.647	787.926	780.144	703.535	815.633	878.482	878.47	851.038	9.6646	0.153412	0.120191	0.635902	NC_002947	690722	691408	-1	NA	short-chain_dehydrogenase/reductase_family_oxidoreductase	3227_exp_vs_2737_exp
PP_0593	39	32	25	55	18	43	45	53	34.6849	29.4552	30.8601	48.5501	22.1773	42.587	49.9131	47.181	5.252	0.173176	0.521261	0.974957	NC_002947	691777	692361	-1	yigZ	ribosome-binding_factor	3227_exp_vs_2737_exp
PP_0594	301	382	253	435	279	384	290	337	267.696	351.621	312.305	383.987	343.749	380.312	321.662	300	8.37784	0.0326499	0.805496	1	NC_002947	692371	693114	-1	NA	TetR_family_transcriptional_regulator	3227_exp_vs_2737_exp
PP_0595	149	136	124	135	109	133	132	155	132.514	125.184	153.066	119.168	134.296	131.723	146.412	137.982	7.07702	0.0547022	0.651793	1	NC_002947	693124	694041	-1	NA	LysR_family_transcriptional_regulator	3227_exp_vs_2737_exp
PP_0596	1257	1625	1043	1083	956	1313	1724	1368	1117.92	1495.77	1287.48	955.996	1177.86	1300.39	1912.22	1217.8	10.3496	0.207442	0.253554	0.82644	NC_002947	694160	695506	1	NA	omega-amino_acid--pyruvate_aminotransferase	3227_exp_vs_2737_exp
PP_0597	1727	1974	1233	1814	1273	1509	1486	1695	1535.92	1817.02	1522.02	1601.27	1568.43	1494.51	1648.24	1508.9	10.6318	-0.0582208	0.684918	1	NC_002947	695580	697073	1	mmsA-I	methylmalonate-semialdehyde_dehydrogenase	3227_exp_vs_2737_exp
PP_0598	845	790	668	955	747	716	638	958	751.507	727.174	824.583	843.006	920.359	709.124	707.656	852.818	9.62937	0.0198946	0.866514	1	NC_002947	703262	703921	1	NA	paraquat-inducible_protein_A	3227_exp_vs_2737_exp
PP_0599	1747	1601	1298	1877	1393	1599	1476	1757	1553.71	1473.68	1602.26	1656.88	1716.28	1583.64	1637.15	1564.09	10.6423	0.0484351	0.731051	1	NC_002947	704524	706824	1	NA	paraquat-inducible_protein_B	3227_exp_vs_2737_exp
PP_0600	230	199	174	328	179	272	137	175	204.552	183.174	214.787	289.535	220.541	269.388	151.958	155.786	7.72032	-0.161324	0.377106	0.914733	NC_002947	707070	707348	-1	rpsT	30S_ribosomal_protein_S20	3227_exp_vs_2737_exp
PP_0601	319	320	207	347	227	252	229	297	283.705	294.552	255.522	306.307	279.681	249.58	254.002	264.391	8.09394	-0.12198	0.241124	0.807209	NC_002947	707599	709137	1	murJ	lipid_II_flippase	3227_exp_vs_2737_exp
PP_0602	1196	1185	996	1272	817	981	894	1173	1063.67	1090.76	1229.47	1122.83	1006.6	971.579	991.606	1044.21	10.0543	-0.16704	0.157517	0.698836	NC_002947	709256	710206	1	ribF	bifunctional_riboflavin_kinase/FMN_adenylyltransferase	3227_exp_vs_2737_exp
PP_0603	3521	3630	2604	3822	2741	3496	2849	3910	3131.43	3341.32	3214.39	3373.79	3377.11	3462.43	3160.05	3480.71	11.6958	0.0455951	0.75875	1	NC_002947	710203	713034	1	ileS	isoleucine--tRNA_ligase	3227_exp_vs_2737_exp
PP_0604	562	473	319	569	360	548	434	559	499.819	435.384	393.775	502.273	443.547	542.737	481.384	497.626	8.88957	0.101915	0.366191	0.912019	NC_002947	713012	713542	1	lspA	lipoprotein_signal_peptidase	3227_exp_vs_2737_exp
PP_0605	414	374	284	407	293	344	326	396	368.194	344.257	350.571	359.271	360.998	340.696	361.592	352.522	8.47071	-0.00659269	0.946826	1	NC_002947	713535	713972	1	fkpB	peptidylprolyl_isomerase	3227_exp_vs_2737_exp
PP_0606	753	798	522	811	506	676	622	873	669.686	734.538	644.36	715.893	623.429	669.508	689.909	777.151	9.43162	-0.00233969	0.989041	1	NC_002947	713987	714934	1	ispH	4-hydroxy-3-methylbut-2-enyl_diphosphate_reductase	3227_exp_vs_2737_exp
PP_0607	56	34	31	40	29	23	39	35	49.804	31.2961	38.2666	35.3092	35.7301	22.7791	43.258	31.1572	5.16378	-0.218641	0.336224	0.894336	NC_002947	715011	715493	-1	NA	type_IV_pili_biogenesis_protein_FimT	3227_exp_vs_2737_exp
PP_0608	104	94	50	90	63	64	78	87	92.4931	86.5246	61.7203	79.4456	77.6207	63.3854	86.516	77.448	6.28764	-0.070232	0.650234	1	NC_002947	715417	715785	1	NA	type_IV_fimbrial_biogenesis_protein	3227_exp_vs_2737_exp
PP_0609	38	44	39	42	33	51	24	50	33.7956	40.5009	48.1418	37.0746	40.6584	50.5102	26.6203	44.5103	5.33002	0.0249841	0.899906	1	NC_002947	715782	716426	1	NA	hypothetical_protein	3227_exp_vs_2737_exp
PP_0610	29	33	18	28	28	21	36	29	25.7914	30.3756	22.2193	24.7164	34.4981	20.7983	39.9304	25.816	4.80366	0.231436	0.39104	0.920924	NC_002947	716423	716887	1	NA	hypothetical_protein	3227_exp_vs_2737_exp
PP_0611	177	194	137	226	171	181	157	213	157.416	178.572	169.114	199.497	210.685	179.262	174.141	189.614	7.50925	0.0971921	0.447186	0.945559	NC_002947	716889	717278	1	pilE	type_IV_pili_biogenesis_protein_PilE	3227_exp_vs_2737_exp
PP_0612	691	641	464	630	443	564	495	607	614.546	590.024	572.764	556.119	545.809	558.584	549.044	540.356	9.14373	-0.0890399	0.344944	0.90188	NC_002947	717333	718430	1	thiO	FAD-dependent_glycine/D-amino_acid_oxidase	3227_exp_vs_2737_exp
PP_0613	110	91	89	95	94	79	97	110	97.8293	83.7631	109.862	83.8593	115.815	78.2413	107.59	97.9228	6.59713	0.0903489	0.578541	0.994407	NC_002947	718507	719916	-1	NA	amidase_family_protein	3227_exp_vs_2737_exp
PP_0614	143	103	59	132	87	103	76	133	127.178	94.8088	72.8299	116.52	107.19	102.011	84.2976	118.398	6.68516	0.0019605	1	1	NC_002947	719918	721195	-1	NA	bifunctional_N-carbamoyl-beta-alanine_amidohydrolase/allantoine_amidohydrolase	3227_exp_vs_2737_exp
PP_0615	136	107	84	100	106	116	83	138	120.953	98.4907	103.69	88.2729	130.6	114.886	92.0619	122.849	6.76558	0.162312	0.292442	0.861072	NC_002947	721302	721997	-1	NA	ABC_transporter_ATP-binding_protein	3227_exp_vs_2737_exp
PP_0616	57	57	34	36	39	55	34	60	50.6933	52.467	41.9698	31.7782	48.0509	54.4718	37.7121	53.4124	5.53207	0.130428	0.535569	0.979603	NC_002947	721997	722749	-1	NA	ABC_transporter_ATP-binding_protein	3227_exp_vs_2737_exp
PP_0617	137	153	93	125	100	126	97	137	121.842	140.833	114.8	110.341	123.207	124.79	107.59	121.958	6.91484	-0.0306951	0.834949	1	NC_002947	722749	723768	-1	NA	branched-chain_amino_acid_ABC_transporter_permease	3227_exp_vs_2737_exp
PP_0618	438	436	297	334	380	438	352	306	389.538	401.327	366.618	294.832	468.188	433.794	390.431	272.403	8.55796	0.107639	0.487803	0.959198	NC_002947	723770	724630	-1	NA	branched-chain_amino_acid_ABC_transporter_permease	3227_exp_vs_2737_exp
PP_0619	283	337	204	302	230	237	274	350	251.688	310.2	251.819	266.584	283.377	234.724	303.915	311.572	8.11194	0.0694774	0.573938	0.994407	NC_002947	724696	725898	-1	NA	branched-chain_amino_acid_ABC_transporter_substrate-binding_protein	3227_exp_vs_2737_exp
PP_0620	203	196	133	188	121	151	177	159	180.539	180.413	164.176	165.953	149.081	149.55	196.325	141.543	7.37336	-0.118699	0.350283	0.905817	NC_002947	725989	726753	-1	NA	GntR_family_transcriptional_regulator	3227_exp_vs_2737_exp
PP_0621	408	445	318	459	365	438	329	464	362.858	409.611	392.541	405.173	449.707	433.794	364.92	413.056	8.65748	0.0815339	0.443436	0.944952	NC_002947	727020	727331	-1	NA	hypothetical_protein	3227_exp_vs_2737_exp
PP_0622	890	1028	708	1212	834	857	745	1064	791.528	946.247	873.959	1069.87	1027.55	848.77	826.338	947.18	9.83987	-0.0125012	0.921802	1	NC_002947	727345	728364	-1	bamD	outer_membrane_protein_assembly_factor_BamD	3227_exp_vs_2737_exp
PP_0623	735	769	534	819	590	715	620	697	653.677	707.845	659.173	722.955	726.924	708.133	687.691	620.474	9.42177	-0.000224688	0.994391	1	NC_002947	728512	729474	1	rluD	23S_rRNA_pseudouridine(1911/1915/1917)_synthase	3227_exp_vs_2737_exp
PP_0624	160	190	103	139	116	119	122	131	142.297	174.89	127.144	122.699	142.921	117.857	135.32	116.617	7.07465	-0.14527	0.299534	0.86679	NC_002947	729471	730211	1	yfiH	protein_YfiH	3227_exp_vs_2737_exp
PP_0625	8803	8362	6284	8214	5995	7551	6579	8204	7829.01	7697	7757	7250.74	7386.28	7478.48	7297.29	7303.26	12.8724	-0.0513874	0.744498	1	NC_002947	730461	733025	1	clpB	chaperone_protein_ClpB	3227_exp_vs_2737_exp
PP_0626	495	557	403	552	328	431	357	515	440.232	512.704	497.465	487.266	404.12	426.861	395.977	458.457	8.8195	-0.201218	0.0472209	0.421791	NC_002947	734021	735316	-1	ndh	NADH_dehydrogenase	3227_exp_vs_2737_exp
PP_0627	123	123	72	111	62	106	92	114	109.391	113.218	88.8772	97.9829	76.3886	104.982	102.044	101.484	6.63297	-0.0892768	0.564929	0.989923	NC_002947	735401	735574	-1	NA	hypothetical_protein	3227_exp_vs_2737_exp
PP_0628	336	250	186	258	190	249	235	288	298.824	230.119	229.599	227.744	234.094	246.609	260.657	256.38	7.95419	0.0166571	0.901435	1	NC_002947	735707	736336	-1	NA	hypothetical_protein	3227_exp_vs_2737_exp
PP_0629	539	409	285	389	347	490	498	500	479.363	376.474	351.806	343.382	427.53	485.294	552.371	445.103	8.74929	0.300577	0.0184364	0.242104	NC_002947	736910	737617	1	NA	membrane_protein	3227_exp_vs_2737_exp
PP_0630	229	234	191	231	174	181	145	210	203.663	215.391	235.771	203.91	214.381	179.262	160.831	186.943	7.64011	-0.211929	0.0820543	0.536095	NC_002947	737729	737929	-1	yacG	DNA_gyrase_inhibitor_YacG	3227_exp_vs_2737_exp
PP_0631	433	345	264	353	338	393	361	423	385.092	317.564	325.883	311.603	416.441	389.226	400.414	376.557	8.50814	0.239946	0.0228564	0.27993	NC_002947	737926	738549	-1	coaE	dephospho-CoA_kinase	3227_exp_vs_2737_exp
PP_0632	173	195	107	168	121	153	117	160	153.859	179.492	132.081	148.298	149.081	151.531	129.774	142.433	7.2117	-0.0995281	0.434641	0.944952	NC_002947	738549	739415	-1	pilD	leader_peptidase/N-methyltransferase	3227_exp_vs_2737_exp
PP_0633	419	265	188	294	203	246	226	345	372.641	243.926	232.068	259.522	250.111	243.638	250.674	307.121	8.07612	-0.0756523	0.611527	0.99865	NC_002947	739418	740626	-1	pilC	type_IV_fimbrial_assembly_protein_PilC	3227_exp_vs_2737_exp
PP_0634	149	130	84	170	72	108	83	109	132.514	119.662	103.69	150.064	88.7093	106.963	92.0619	97.0325	6.78532	-0.394954	0.00598522	0.108442	NC_002947	740843	741253	1	pilA	fimbrial_protein	3227_exp_vs_2737_exp
PP_0635	0	2	0	0	0	0	0	0	0	1.84095	0	0	0	0	0	0	-3.17387	-1.04824	0.503546	0.964489	NC_002947	741900	743321	1	NA	group_II_intron-encoding_maturase	3227_exp_vs_2737_exp
PP_0636	267	246	256	364	216	237	268	260	237.458	226.437	316.008	321.313	266.128	234.724	297.26	231.454	8.05635	-0.0970617	0.48964	0.960812	NC_002947	743595	744335	-1	NA	cold_shock_DNA-binding_domain-containing_protein	3227_exp_vs_2737_exp
PP_0637	4	0	0	0	0	2	0	0	3.55743	0	0	0	0	1.98079	0	0	-0.591544	-0.844756	0.696214	1	NC_002947	744966	746498	-1	NA	transposase	3227_exp_vs_2737_exp
PP_0638	0	0	0	0	0	0	0	0	0	0	0	0	0	0	0	0	-3.17387	0.0121697	1	1	NC_002947	746517	746873	-1	NA	transposase	3227_exp_vs_2737_exp
PP_0639	2856	2445	2372	2957	2382	2699	2310	2572	2540	2250.56	2928.01	2610.23	2934.8	2673.08	2562.2	2289.61	11.3435	0.0181679	0.910075	1	NC_002947	748966	749682	-1	NA	hypothetical_protein	3227_exp_vs_2737_exp
PP_0640	21906	18016	16119	21750	17605	17684	14444	19867	19482.3	16583.3	19897.4	19199.4	21690.7	17514.2	16021	17685.7	14.1758	-0.0438609	0.803486	1	NC_002947	749679	750863	-1	NA	hypothetical_protein	3227_exp_vs_2737_exp
PP_0641	3030	2007	1876	3161	2319	1844	1635	2320	2694.75	1847.39	2315.74	2790.31	2857.18	1826.29	1813.51	2065.28	11.1499	-0.172268	0.370821	0.914733	NC_002947	752456	752761	-1	NA	hypothetical_protein	3227_exp_vs_2737_exp
PP_0642	0	3	2	2	4	3	2	5	0	2.76142	2.46881	1.76546	4.9283	2.97119	2.21836	4.45103	1.33564	1.05835	0.208829	0.775553	NC_002947	753916	754530	1	NA	membrane_protein	3227_exp_vs_2737_exp
PP_0643	3	2	3	5	1	1	1	4	2.66807	1.84095	3.70322	4.41365	1.23207	0.990396	1.10918	3.56083	1.22167	-0.87329	0.283871	0.855329	NC_002947	754562	754744	-1	NA	hypothetical_protein	3227_exp_vs_2737_exp
PP_0645	88	49	76	75	40	58	64	72	78.2634	45.1032	93.8148	66.2047	49.283	57.443	70.9875	64.0949	6.03217	-0.228905	0.300209	0.866845	NC_002947	754912	755154	-1	NA	hypothetical_protein	3227_exp_vs_2737_exp
PP_0646	259	205	183	213	170	210	181	192	230.343	188.697	225.896	188.021	209.453	207.983	200.761	170.92	7.6631	-0.0780048	0.523625	0.976546	NC_002947	755405	756805	1	NA	hypothetical_protein	3227_exp_vs_2737_exp
PP_0647	256	236	217	341	179	216	140	284	227.675	217.232	267.866	301.011	220.541	213.926	155.285	252.819	7.85209	-0.26688	0.0757007	0.521434	NC_002947	756798	757187	1	NA	membrane_protein	3227_exp_vs_2737_exp
PP_0648	703	526	378	832	498	572	390	566	625.218	484.169	466.605	734.431	613.573	566.507	432.58	503.857	9.11071	-0.126465	0.397194	0.925402	NC_002947	757379	757834	1	NA	hypothetical_protein	3227_exp_vs_2737_exp
PP_0649	476	228	184	370	324	283	180	307	423.334	209.868	227.131	326.61	399.192	280.282	199.652	273.293	8.19174	-0.0425834	0.838978	1	NC_002947	757922	758332	1	NA	MutT/nudix_family_protein	3227_exp_vs_2737_exp
PP_0650	63	53	43	81	45	54	46	52	56.0295	48.7851	53.0794	71.5011	55.4433	53.4814	51.0222	46.2908	5.76493	-0.153526	0.383566	0.91833	NC_002947	758360	758470	-1	NA	hypothetical_protein	3227_exp_vs_2737_exp
PP_0651	410	339	283	381	258	338	316	365	364.636	312.041	349.337	336.32	317.875	334.754	350.501	324.925	8.39348	-0.0367649	0.721872	1	NC_002947	758579	759028	1	NA	GNAT_family_acetyltransferase	3227_exp_vs_2737_exp
PP_0652	5	2	4	9	1	10	8	2	4.44678	1.84095	4.93762	7.94456	1.23207	9.90396	8.87343	1.78041	2.35318	0.184814	0.801877	1	NC_002947	760154	761539	-1	NA	gluconate_transporter	3227_exp_vs_2737_exp
PP_0653	2	0	0	1	1	0	0	0	1.77871	0	0	0.882729	1.23207	0	0	0	-1.14335	-1.11112	0.629864	1	NC_002947	761536	761817	-1	NA	hypothetical_protein	3227_exp_vs_2737_exp
PP_0654	1724	1376	902	1303	1203	1373	1238	1666	1533.25	1266.57	1113.43	1150.2	1482.18	1359.81	1373.16	1483.08	10.3911	0.170397	0.229366	0.793668	NC_002947	761969	762901	1	mdh	malate_dehydrogenase	3227_exp_vs_2737_exp
PP_0655	146	127	82	144	117	119	101	137	129.846	116.9	101.221	127.113	144.153	117.857	112.027	121.958	6.92311	0.0621541	0.688411	1	NC_002947	762955	763281	1	NA	fimbrial-like_protein	3227_exp_vs_2737_exp
PP_0656	206	230	164	224	165	184	165	231	183.208	211.709	202.442	197.731	203.292	182.233	183.015	205.638	7.61575	-0.0384545	0.738914	1	NC_002947	763699	764520	-1	NA	putative_Amino_acid_ABC_transporter_permease	3227_exp_vs_2737_exp
PP_0657	391	447	364	421	329	355	322	395	347.739	411.452	449.324	371.629	405.352	351.591	357.156	351.632	8.57162	-0.108435	0.331247	0.89148	NC_002947	764517	765344	-1	NA	amino_acid_ABC_transporter_substrate-binding_protein	3227_exp_vs_2737_exp
PP_0658	242	287	195	260	188	237	210	239	215.224	264.176	240.709	229.51	231.63	234.724	232.928	212.759	7.86208	-0.0582504	0.598669	0.997567	NC_002947	765406	766341	1	NA	homocysteine_S-methyltransferase_family_protein	3227_exp_vs_2737_exp
PP_0659	121	161	84	128	117	123	93	156	107.612	148.196	103.69	112.989	144.153	121.819	103.154	138.872	6.93641	0.104544	0.52061	0.974763	NC_002947	766509	767780	1	metB	cystathionine_gamma-synthase	3227_exp_vs_2737_exp
PP_0660	34	52	19	46	29	33	49	40	30.2381	47.8646	23.4537	40.6055	35.7301	32.6831	54.3498	35.6083	5.22928	0.155775	0.583195	0.995447	NC_002947	767923	769362	1	mmuP	S-methyl-L-methionine_transporter	3227_exp_vs_2737_exp
PP_0661	109	157	84	123	88	118	118	143	96.9399	144.514	103.69	108.576	108.423	116.867	130.883	127.3	6.87147	0.0916299	0.556222	0.986634	NC_002947	769408	770292	1	NA	transcriptional_regulator_AmpR	3227_exp_vs_2737_exp
PP_0662	97	69	53	75	61	66	70	82	86.2676	63.5127	65.4235	66.2047	75.1565	65.3662	77.6425	72.997	6.1611	0.049157	0.796738	1	NC_002947	770317	771705	1	NA	threonine_synthase	3227_exp_vs_2737_exp
PP_0663	12	8	8	6	1	6	3	7	10.6723	7.36379	9.87524	5.29637	1.23207	5.94238	3.32754	6.23145	2.55905	-0.988784	0.0516533	0.433964	NC_002947	771702	772139	1	NA	AsnC_family_transcriptional_regulator	3227_exp_vs_2737_exp
PP_0664	21	30	26	14	13	24	18	18	18.6765	27.6142	32.0945	12.3582	16.017	23.7695	19.9652	16.0237	4.37369	-0.260064	0.446704	0.945491	NC_002947	772338	773381	1	NA	homoserine_dehydrogenase	3227_exp_vs_2737_exp
PP_0665	80	70	33	85	57	89	81	95	71.1486	64.4332	40.7354	75.032	70.2282	88.1453	89.8435	84.5696	6.176	0.404905	0.0283876	0.315665	NC_002947	773394	774812	1	NA	glyceraldehyde-3-phosphate_dehydrogenase	3227_exp_vs_2737_exp
PP_0666	1	5	6	4	5	3	7	8	0.889357	4.60237	7.40643	3.53092	6.16037	2.97119	7.76425	7.12165	2.3121	0.547833	0.314699	0.879941	NC_002947	774829	775191	1	NA	hypothetical_protein	3227_exp_vs_2737_exp
PP_0667	137	101	74	102	63	62	56	90	121.842	92.9679	91.346	90.0384	77.6207	61.4046	62.114	80.1186	6.38291	-0.494314	0.00219413	0.0507874	NC_002947	775362	775898	1	NA	ECF_family_RNA_polymerase_sigma-70_factor	3227_exp_vs_2737_exp
PP_0668	69	58	50	63	48	26	26	39	61.3656	53.3875	61.7203	55.6119	59.1395	25.7503	28.8387	34.7181	5.53616	-0.644711	0.0047204	0.0910932	NC_002947	775895	776860	1	NA	transmembrane_sensor	3227_exp_vs_2737_exp
PP_0669	79	92	47	105	56	50	66	61	70.2592	84.6836	58.0171	92.6866	68.9961	49.5198	73.2058	54.3026	6.09919	-0.313062	0.0901084	0.557257	NC_002947	776951	779383	1	NA	ferric_siderophore_receptor	3227_exp_vs_2737_exp
PP_0670	45	52	28	43	28	35	31	29	40.0211	47.8646	34.5634	37.9574	34.4981	34.6639	34.3846	25.816	5.17043	-0.310312	0.122763	0.639513	NC_002947	779517	780470	-1	NA	bile_acid/Na+_symporter_family_transporter	3227_exp_vs_2737_exp
PP_0671	914	1475	1045	1470	842	1133	915	1201	812.872	1357.7	1289.95	1297.61	1037.41	1122.12	1014.9	1069.14	10.1336	-0.165121	0.302898	0.871285	NC_002947	780592	781845	-1	glyA-II	serine_hydroxymethyltransferase	3227_exp_vs_2737_exp
PP_0672	951	887	681	1020	646	775	774	942	845.778	816.46	840.63	900.384	795.92	767.557	858.505	838.575	9.7018	-0.0617961	0.537974	0.979603	NC_002947	782095	785925	-1	NA	sensory_box_protein	3227_exp_vs_2737_exp
PP_0673	58	49	45	58	35	42	62	57	51.5827	45.1032	55.5482	51.1983	43.1226	41.5967	68.7691	50.7418	5.67123	0.00564581	1	1	NC_002947	786147	786578	1	NA	hypothetical_protein	3227_exp_vs_2737_exp
PP_0674	2809	3065	2283	3337	2209	2646	2498	3051	2498.2	2821.25	2818.15	2945.67	2721.65	2620.59	2770.73	2716.02	11.4194	-0.033485	0.823521	1	NC_002947	786883	788550	1	ettA	ADP/ATP_ratio_sensor/translation_inhibitor	3227_exp_vs_2737_exp
PP_0675	891	1114	883	1259	707	948	830	1176	792.417	1025.41	1089.98	1111.36	871.076	938.896	920.619	1046.88	9.92794	-0.0894726	0.503198	0.964489	NC_002947	788763	790112	1	gdhA	NADP-dependent_glutamate_dehydrogenase	3227_exp_vs_2737_exp
PP_0676	136	117	75	150	77	81	71	123	120.953	107.695	92.5804	132.409	94.8697	80.2221	78.7517	109.495	6.66528	-0.320225	0.0429978	0.398432	NC_002947	790172	790669	-1	NA	transcription_elongation_factor	3227_exp_vs_2737_exp
PP_0677	305	272	144	291	160	249	205	246	271.254	250.369	177.754	256.874	197.132	246.609	227.382	218.991	7.84955	-0.103401	0.437677	0.944952	NC_002947	790737	791093	-1	NA	lipoprotein	3227_exp_vs_2737_exp
PP_0678	788	714	464	706	550	654	615	687	700.813	657.218	572.764	623.207	677.641	647.719	682.145	611.572	9.33669	0.0362986	0.738341	1	NC_002947	791195	793048	-1	NA	hypothetical_protein	3227_exp_vs_2737_exp
PP_0679	97081	91562	65939	82291	77294	94376	80496	98103	86339.7	84280.4	81395.5	72640.7	95231.9	93469.7	89284.5	87332	16.3937	0.17024	0.318188	0.88237	NC_002947	793120	793635	-1	NA	hypothetical_protein	3227_exp_vs_2737_exp
PP_0680	4504	4392	3438	4626	3158	3763	3523	4593	4005.66	4042.72	4243.89	4083.51	3890.89	3726.86	3907.64	4088.72	11.9649	-0.068713	0.648258	1	NC_002947	793859	796297	1	NA	ATP-dependent_protease-like_protein	3227_exp_vs_2737_exp
PP_0681	202	206	130	176	129	150	174	172	179.65	189.618	160.473	155.36	158.938	148.559	192.997	153.116	7.38623	-0.0678868	0.584818	0.996138	NC_002947	796460	796798	1	NA	hypothetical_protein	3227_exp_vs_2737_exp
PP_0682	343	294	267	408	246	318	245	267	305.049	270.619	329.586	360.153	303.09	314.946	271.749	237.685	8.22213	-0.166514	0.175389	0.72688	NC_002947	796988	797476	1	NA	inner_membrane_protein	3227_exp_vs_2737_exp
PP_0683	925	1074	821	1126	587	687	703	1049	822.655	988.589	1013.45	993.953	723.227	680.402	779.753	933.827	9.75244	-0.292805	0.0178819	0.238047	NC_002947	797553	797942	1	NA	hypothetical_protein	3227_exp_vs_2737_exp
PP_0684	828	727	532	798	564	771	570	699	736.388	669.185	656.704	704.418	694.89	763.596	632.232	622.255	9.4198	-0.0282888	0.785511	1	NC_002947	798028	798645	1	fklB-I	FKBP-type_peptidyl-prolyl_cis-trans_isomerase	3227_exp_vs_2737_exp
PP_0685	416	440	308	462	175	223	275	266	369.972	405.009	380.197	407.821	215.613	220.858	305.024	236.795	8.27211	-0.675982	1.05e-08	5.3e-07	NC_002947	798672	798917	-1	NA	hypothetical_protein	3227_exp_vs_2737_exp
PP_0686	270	271	247	321	202	269	264	265	240.126	249.448	304.898	283.356	248.879	266.417	292.823	235.905	8.05093	-0.0459739	0.712726	1	NC_002947	799002	799343	-1	yjdM	Zn-ribbon_domain-containing_protein	3227_exp_vs_2737_exp
PP_0687	883	988	773	1263	733	833	708	820	785.302	909.428	954.195	1114.89	903.11	825	785.299	729.97	9.77063	-0.214697	0.0825708	0.538229	NC_002947	799504	800472	-1	ispB	octaprenyl_diphosphate_synthase	3227_exp_vs_2737_exp
PP_0688	9282	9103	7581	14648	8460	9654	6990	10999	8255.01	8379.08	9358.03	12930.2	10423.3	9561.29	7753.16	9791.39	13.222	-0.0525853	0.784559	1	NC_002947	800519	801031	1	rplU	50S_ribosomal_protein_L21	3227_exp_vs_2737_exp
PP_0689	6860	5565	4692	7900	4769	5483	4689	6088	6100.99	5122.44	5791.83	6973.56	5875.76	5430.34	5200.94	5419.58	12.4852	-0.129678	0.434977	0.944952	NC_002947	801070	801327	1	rpmA	50S_ribosomal_protein_L27	3227_exp_vs_2737_exp
PP_0690	2097	1863	1484	2072	1772	2125	1879	2212	1864.98	1714.84	1831.86	1829.01	2183.23	2104.59	2084.15	1969.14	10.924	0.204111	0.15361	0.690151	NC_002947	801516	802742	1	obg	GTPase_Obg	3227_exp_vs_2737_exp
PP_0691	803	741	456	739	571	746	680	750	714.154	682.071	562.889	652.337	703.514	738.836	754.242	667.655	9.41729	0.133304	0.212814	0.779631	NC_002947	802828	803946	1	proB	glutamate_5-kinase	3227_exp_vs_2737_exp
PP_0692	183	171	163	191	131	148	175	160	162.752	157.401	201.208	168.601	161.402	146.579	194.106	142.433	7.38123	-0.0982938	0.484409	0.958733	NC_002947	803943	804404	1	NA	hypothetical_protein	3227_exp_vs_2737_exp
PP_0693	1343	1208	844	1270	950	1262	1026	1257	1194.41	1111.93	1041.84	1121.07	1170.47	1249.88	1138.02	1118.99	10.1586	0.0656634	0.597614	0.997567	NC_002947	804498	807329	-1	NA	hypothetical_protein	3227_exp_vs_2737_exp
PP_0694	225	225	153	209	157	172	167	198	200.105	207.107	188.864	184.49	193.436	170.348	185.233	176.261	7.55538	-0.105988	0.335173	0.893437	NC_002947	807326	808033	-1	NA	hypothetical_protein	3227_exp_vs_2737_exp
PP_0695	247	300	192	310	220	254	224	262	219.671	276.142	237.006	273.646	271.056	251.561	248.456	233.234	7.97353	-0.00309663	0.970861	1	NC_002947	808023	809357	-1	NA	hypothetical_protein	3227_exp_vs_2737_exp
PP_0696	218	220	176	250	165	202	158	252	193.88	202.504	217.255	220.682	203.292	200.06	175.25	224.332	7.6768	-0.0553212	0.664707	1	NC_002947	809434	810309	1	NA	hypothetical_protein	3227_exp_vs_2737_exp
PP_0697	159	175	110	196	110	146	128	178	141.408	161.083	135.785	173.015	135.528	144.598	141.975	158.457	7.2185	-0.0744179	0.560319	0.987373	NC_002947	810306	810761	1	rimI	ribosomal-protein-S18-alanine_N-acetyltransferase	3227_exp_vs_2737_exp
PP_0698	42	33	30	37	39	22	33	49	37.353	30.3756	37.0322	32.661	48.0509	21.7887	36.6029	43.6201	5.16594	0.126954	0.633947	1	NC_002947	811334	812251	-1	NA	LysR_family_transcriptional_regulator	3227_exp_vs_2737_exp
PP_0699	51	18	19	33	15	18	13	30	45.3572	16.5685	23.4537	29.1301	18.4811	17.8271	14.4193	26.7062	4.55711	-0.564432	0.083668	0.540823	NC_002947	812479	813093	1	NA	LysE_family_transporter	3227_exp_vs_2737_exp
PP_0700	148	191	131	198	86	109	85	84	131.625	175.811	161.707	174.78	105.958	107.953	94.2802	74.7774	6.95591	-0.74966	5.64e-07	2.32e-05	NC_002947	813396	814382	-1	NA	transmembrane_sensor	3227_exp_vs_2737_exp
PP_0701	361	397	282	388	283	401	332	394	321.058	365.428	348.102	342.499	348.677	397.149	368.247	350.741	8.47195	0.0890983	0.375179	0.914733	NC_002947	814513	815727	1	fsr-I	fosmidomycin_efflux_system	3227_exp_vs_2737_exp
PP_0702	33	27	20	12	19	33	22	35	29.3488	24.8528	24.6881	10.5927	23.4094	32.6831	24.4019	31.1572	4.6432	0.319328	0.247678	0.818157	NC_002947	816052	817209	1	NA	MFS_transporter	3227_exp_vs_2737_exp
PP_0703	93	98	58	114	43	58	65	62	82.7102	90.2065	71.5955	100.631	52.9792	57.443	72.0966	55.1928	6.16206	-0.537983	0.00113937	0.0289747	NC_002947	817217	818167	-1	NA	transmembrane_sensor	3227_exp_vs_2737_exp
PP_0704	200	246	175	256	138	147	120	136	177.871	226.437	216.021	225.979	170.026	145.588	133.101	121.068	7.43965	-0.570767	1.89e-05	0.000639035	NC_002947	818160	818675	-1	NA	ECF_family_RNA_polymerase_sigma-70_factor	3227_exp_vs_2737_exp
PP_0705	469	424	284	410	310	413	380	440	417.108	390.281	350.571	361.919	381.943	409.034	421.488	391.691	8.60867	0.0778573	0.447642	0.945906	NC_002947	818847	819473	1	NA	DNA-3-methyladenine_glycosylase	3227_exp_vs_2737_exp
PP_0706	162	183	107	157	105	144	101	207	144.076	168.447	132.081	138.588	129.368	142.617	112.027	184.273	7.16915	-0.037358	0.832501	1	NC_002947	819521	820573	1	ada	fused_O(6)-alkylguanine_DNA_alkyltransferase/transcriptional_activator	3227_exp_vs_2737_exp
PP_0707	715	729	513	697	547	715	581	776	635.89	671.026	633.25	615.262	673.944	708.133	644.433	690.801	9.36366	0.088615	0.352393	0.90749	NC_002947	820630	823041	1	NA	hypothetical_protein	3227_exp_vs_2737_exp
PP_0708	84	68	39	71	60	56	45	68	74.706	62.5922	48.1418	62.6738	73.9244	55.4622	49.9131	60.5341	5.93037	-0.0489672	0.767191	1	NC_002947	823173	824603	-1	NA	betaine-aldehyde_dehydrogenase	3227_exp_vs_2737_exp
PP_0709	43	29	24	36	21	41	33	32	38.2423	26.6937	29.6257	31.7782	25.8736	40.6063	36.6029	28.4866	5.01042	0.058511	0.798198	1	NC_002947	824617	826116	-1	NA	NCS1_family_transporter	3227_exp_vs_2737_exp
PP_0710	23	17	11	18	15	14	13	19	20.4552	15.6481	13.5785	15.8891	18.4811	13.8656	14.4193	16.9139	4.01387	-0.0422162	0.935711	1	NC_002947	826209	826598	-1	NA	hypothetical_protein	3227_exp_vs_2737_exp
PP_0711	3617	3575	3030	3289	2887	3559	3111	3353	3216.8	3290.69	3740.25	2903.3	3557	3524.82	3450.66	2984.86	11.7027	0.0396338	0.802278	1	NC_002947	826810	827430	1	ycaC-I	putative_hydrolase	3227_exp_vs_2737_exp
PP_0712	1839	1861	1357	1776	1370	1703	1685	1911	1635.53	1713	1675.09	1567.73	1687.94	1686.65	1868.97	1701.19	10.724	0.0753475	0.59417	0.997567	NC_002947	827537	828352	1	ppkB	polyphosphate_kinase	3227_exp_vs_2737_exp
PP_0713	1020	768	582	818	728	810	731	879	907.144	706.924	718.424	722.072	896.95	802.221	810.81	782.492	9.63085	0.108205	0.337348	0.894793	NC_002947	828389	829585	1	kefB-I	CPA2_family_Kef-type_potassium/proton_antiporter	3227_exp_vs_2737_exp
PP_0714	318	340	239	319	222	319	279	355	282.816	312.961	295.023	281.591	273.52	315.936	309.461	316.023	8.22095	0.0514338	0.611393	0.99865	NC_002947	829626	830723	1	NA	PerM_family_transporter	3227_exp_vs_2737_exp
PP_0715	214	217	148	181	127	167	173	213	190.322	199.743	182.692	159.774	156.473	165.396	191.888	189.614	7.48744	-0.0586031	0.653487	1	NC_002947	830727	832241	1	NA	outer_membrane_efflux_protein	3227_exp_vs_2737_exp
PP_0716	160	185	130	147	119	143	131	164	142.297	170.288	160.473	129.761	146.617	141.627	145.302	145.994	7.20717	-0.0568162	0.663244	1	NC_002947	832238	833335	1	NA	HlyD_family_secretion_protein	3227_exp_vs_2737_exp
PP_0717	115	103	69	102	73	99	80	76	102.276	94.8088	85.174	90.0384	89.9414	98.0492	88.7343	67.6557	6.48409	-0.112451	0.444479	0.944952	NC_002947	833325	834347	1	NA	membrane_protein	3227_exp_vs_2737_exp
PP_0718	212	174	95	179	122	130	125	195	188.544	160.162	117.269	158.009	150.313	128.752	138.647	173.59	7.24656	-0.0776113	0.613683	0.998809	NC_002947	834366	836078	-1	NA	sulfate_transporter	3227_exp_vs_2737_exp
PP_0719	947	933	786	1031	858	922	892	1035	842.221	858.802	970.243	910.094	1057.12	913.146	989.388	921.364	9.86426	0.115927	0.303907	0.872328	NC_002947	836255	837355	-1	ychF	ribosome-associated_potassium-dependent_ATP/GTPase	3227_exp_vs_2737_exp
PP_0720	186	121	111	186	104	181	124	168	165.42	111.377	137.019	164.188	128.136	179.262	137.538	149.555	7.19522	0.0405731	0.795763	1	NC_002947	837380	837964	-1	pth	peptidyl-tRNA_hydrolase	3227_exp_vs_2737_exp
PP_0721	2395	2258	1712	2847	1804	2433	2236	2532	2130.01	2078.43	2113.3	2513.13	2222.66	2409.63	2480.12	2254	11.1511	0.0842891	0.577585	0.994407	NC_002947	838044	838697	-1	rplY	50S_ribosomal_protein_L25/general_stress_protein_Ctc	3227_exp_vs_2737_exp
PP_0722	1875	1928	1416	2514	1716	2036	1550	1869	1667.54	1774.67	1747.92	2219.18	2114.24	2016.45	1719.23	1663.8	10.8652	0.0201848	0.901973	1	NC_002947	838756	839697	-1	prs	ribose-phosphate_pyrophosphokinase	3227_exp_vs_2737_exp
PP_0723	1702	1635	1417	2156	1247	1447	1249	1360	1513.69	1504.98	1749.15	1903.16	1536.4	1433.1	1385.36	1210.68	10.573	-0.261375	0.0875023	0.550727	NC_002947	839841	840701	-1	ispE	4-diphosphocytidyl-2C-methyl-D-erythritol_kinase	3227_exp_vs_2737_exp
PP_0724	127	103	93	108	80	109	100	135	112.948	94.8088	114.8	95.3347	98.5659	107.953	110.918	120.178	6.74025	0.0665333	0.595613	0.997567	NC_002947	840706	841323	-1	lolB	outer_membrane_lipoprotein_LolB	3227_exp_vs_2737_exp
PP_0725	1261	1172	898	1066	995	1068	1111	1259	1121.48	1078.8	1108.5	940.989	1225.91	1057.74	1232.3	1120.77	10.116	0.125725	0.330065	0.89148	NC_002947	841328	843049	-1	NA	TPR_repeat-containing_protein	3227_exp_vs_2737_exp
PP_0726	172	142	143	180	103	152	157	166	152.969	130.707	176.52	158.891	126.904	150.54	174.141	147.774	7.25064	-0.0467231	0.764264	1	NC_002947	843518	844243	-1	NA	transferase	3227_exp_vs_2737_exp
PP_0727	144	102	95	123	77	71	102	116	128.067	93.8884	117.269	108.576	94.8697	70.3181	113.136	103.264	6.69129	-0.230838	0.15552	0.695001	NC_002947	844240	844842	-1	NA	hypothetical_protein	3227_exp_vs_2737_exp
PP_0728	99	75	61	81	47	51	68	79	88.0463	69.0356	75.2987	71.5011	57.9075	50.5102	75.4242	70.3263	6.1185	-0.257726	0.128963	0.649806	NC_002947	844839	846008	-1	NA	hypothetical_protein	3227_exp_vs_2737_exp
PP_0729	167	197	135	218	126	176	177	207	148.523	181.333	166.645	192.435	155.241	174.31	196.325	184.273	7.4501	0.0437517	0.739564	1	NC_002947	846009	847199	-1	NA	hypothetical_protein	3227_exp_vs_2737_exp
PP_0730	223	208	172	256	211	173	193	213	198.327	191.459	212.318	225.979	259.968	171.339	214.072	189.614	7.69962	0.0119891	0.958083	1	NC_002947	847259	848569	-1	NA	hypothetical_protein	3227_exp_vs_2737_exp
PP_0731	73	61	45	55	43	45	49	68	64.9231	56.1489	55.5482	48.5501	52.9792	44.5678	54.3498	60.5341	5.77286	-0.0840233	0.671208	1	NC_002947	848582	850417	-1	pcs	phosphatidylcholine_synthase	3227_exp_vs_2737_exp
PP_0732	564	561	484	630	438	513	448	584	501.597	516.386	597.452	556.119	539.648	508.073	496.912	519.881	9.04805	-0.0729256	0.477495	0.953971	NC_002947	851222	852499	1	hemA	glutamyl-tRNA_reductase	3227_exp_vs_2737_exp
PP_0733	727	666	477	761	525	649	599	725	646.562	613.036	588.811	671.757	646.839	642.767	664.398	645.4	9.32163	0.044662	0.652717	1	NC_002947	852496	853578	1	prfA	peptide_chain_release_factor_1	3227_exp_vs_2737_exp
PP_0734	361	329	180	282	224	337	291	350	321.058	302.836	222.193	248.93	275.985	333.764	322.771	311.572	8.18881	0.18414	0.148984	0.682464	NC_002947	853578	854408	1	prmC	release_factor-(glutamine-N5)_methyltransferase	3227_exp_vs_2737_exp
PP_0735	168	143	84	139	108	128	160	172	149.412	131.628	103.69	122.699	133.064	126.771	177.469	153.116	7.09633	0.218533	0.151863	0.688423	NC_002947	854402	855157	1	moeB	molybdopterin_synthase_adenylyltransferase_subunit	3227_exp_vs_2737_exp
PP_0736	188	159	102	195	102	147	161	193	167.199	146.355	125.909	172.132	125.672	145.588	178.578	171.81	7.26819	0.0235179	0.896329	1	NC_002947	855150	855947	1	murI	glutamate_racemase	3227_exp_vs_2737_exp
PP_0737	1139	1197	909	1346	762	969	970	1123	1012.98	1101.81	1122.07	1188.15	938.84	959.694	1075.9	999.702	10.0339	-0.155039	0.195181	0.760212	NC_002947	856052	856570	1	pagL-I	lipid_A_3-O-deacylase	3227_exp_vs_2737_exp
PP_0738	929	1893	1520	1197	799	944	711	903	826.213	1742.46	1876.3	1056.63	984.427	934.934	788.626	803.857	10.1018	-0.64762	0.00287927	0.0637826	NC_002947	856686	857384	-1	NA	hypothetical_protein	3227_exp_vs_2737_exp
PP_0739	1375	3084	2569	1449	1364	1737	1223	1489	1222.87	2838.74	3171.19	1279.07	1680.55	1720.32	1356.53	1325.52	10.8129	-0.484714	0.073428	0.512105	NC_002947	857381	858823	-1	phr	deoxyribodipyrimidine_photolyase	3227_exp_vs_2737_exp
PP_0740	382	615	457	269	247	352	267	366	339.734	566.092	564.123	237.454	304.322	348.62	296.151	325.816	8.52688	-0.42141	0.0444715	0.406771	NC_002947	858814	859713	-1	NA	MerR_family_transcriptional_regulator	3227_exp_vs_2737_exp
PP_0741	1841	2445	1623	1003	1097	1464	1391	1803	1637.31	2250.56	2003.44	885.377	1351.59	1449.94	1542.87	1605.04	10.6325	-0.187826	0.404936	0.926713	NC_002947	859703	860671	-1	NA	hypothetical_protein	3227_exp_vs_2737_exp
PP_0742	2274	2430	1838	1735	1321	1745	1640	2171	2022.4	2236.75	2268.84	1531.54	1627.57	1728.24	1819.05	1932.64	10.8858	-0.181351	0.27284	0.847821	NC_002947	860775	861761	-1	NA	hypothetical_protein	3227_exp_vs_2737_exp
PP_0743	1537	1857	1385	1241	976	1161	1263	1661	1366.94	1709.32	1709.65	1095.47	1202.5	1149.85	1400.89	1478.63	10.4375	-0.168825	0.318749	0.883493	NC_002947	861948	862853	1	yfcH	NAD(P)-binding_Rossmann-fold_domain-containing_protein	3227_exp_vs_2737_exp
PP_0744	1080	1217	878	795	649	816	824	913	960.505	1120.22	1083.81	701.77	799.616	808.163	913.964	812.759	9.81	-0.213482	0.134272	0.659473	NC_002947	862867	863883	1	hemH	ferrochelatase	3227_exp_vs_2737_exp
PP_0745	407	369	243	415	274	311	295	349	361.968	339.655	299.961	366.333	337.588	308.013	327.208	310.682	8.37181	-0.0919061	0.361669	0.910617	NC_002947	863919	865184	-1	uraA	uracil_permease	3227_exp_vs_2737_exp
PP_0746	1244	1043	924	1191	902	1128	1038	1090	1106.36	960.054	1140.59	1051.33	1111.33	1117.17	1151.33	970.325	10.0715	0.0307759	0.804386	1	NC_002947	865187	865825	-1	upp	uracil_phosphoribosyltransferase	3227_exp_vs_2737_exp
PP_0747	520	493	376	555	353	445	339	472	462.466	453.794	464.136	489.915	434.922	440.726	376.012	420.178	8.78814	-0.161843	0.100522	0.59054	NC_002947	865988	866545	1	NA	hypoxanthine-guanine_phosphoribosyltransferase	3227_exp_vs_2737_exp
PP_0748	168	161	129	211	127	169	122	155	149.412	148.196	159.238	186.256	156.473	167.377	135.32	137.982	7.27543	-0.10695	0.412045	0.932938	NC_002947	866548	867021	1	NA	hypothetical_protein	3227_exp_vs_2737_exp
PP_0749	265	246	173	294	193	222	203	308	235.68	226.437	213.552	259.522	237.79	219.868	225.163	274.184	7.88575	0.0332664	0.783877	1	NC_002947	867073	867543	1	NA	hypothetical_protein	3227_exp_vs_2737_exp
PP_0750	897	798	713	984	721	925	721	809	797.753	734.538	880.131	868.605	888.325	916.117	799.718	720.177	9.68939	0.0189189	0.871546	1	NC_002947	867588	867902	1	NA	hypothetical_protein	3227_exp_vs_2737_exp
PP_0751	12698	7274	8681	6760	5449	8244	7837	11245	11293.1	6695.53	10715.9	5967.25	6713.57	8164.83	8692.64	10010.4	13.0584	-0.0460959	0.837408	1	NC_002947	868079	869587	-1	mqo-I	malate:quinone_oxidoreductase	3227_exp_vs_2737_exp
PP_0753	448	471	341	578	334	373	375	544	398.432	433.543	420.932	510.217	411.513	369.418	415.942	484.273	8.74957	-0.0686903	0.559383	0.986634	NC_002947	870568	871152	1	NA	lipoprotein	3227_exp_vs_2737_exp
PP_0754	5	7	2	5	9	3	10	13	4.44678	6.44332	2.46881	4.41365	11.0887	2.97119	11.0918	11.5727	2.67512	1.04708	0.0400812	0.38502	NC_002947	871227	871538	-1	NA	hypothetical_protein	3227_exp_vs_2737_exp
PP_0755	144	133	91	196	106	141	75	153	128.067	122.423	112.331	173.015	130.6	139.646	83.1884	136.202	7.00061	-0.130083	0.469175	0.948547	NC_002947	871606	871854	1	NA	hypothetical_protein	3227_exp_vs_2737_exp
PP_0756	1085	1027	730	1177	733	1010	892	1078	964.952	945.327	901.116	1038.97	903.11	1000.3	989.388	959.643	9.91117	0.000776917	0.998391	1	NC_002947	871890	873161	-1	NA	hypothetical_protein	3227_exp_vs_2737_exp
PP_0757	262	268	192	274	146	175	207	251	233.012	246.687	237.006	241.868	179.883	173.319	229.6	223.442	7.77991	-0.24967	0.036969	0.369634	NC_002947	873182	873367	1	NA	hypothetical_protein	3227_exp_vs_2737_exp
PP_0758	51	37	29	25	24	42	30	33	45.3572	34.0575	35.7978	22.0682	29.5698	41.5967	33.2754	29.3768	5.08256	-0.0368502	0.928045	1	NC_002947	873643	874263	1	NA	hypothetical_protein	3227_exp_vs_2737_exp
PP_0759	840	789	560	880	612	717	650	809	747.06	726.254	691.267	776.802	754.029	710.114	720.966	720.177	9.51337	-0.0178136	0.847904	1	NC_002947	874422	875261	1	NA	hypothetical_protein	3227_exp_vs_2737_exp
PP_0760	121	94	67	119	66	66	80	81	107.612	86.5246	82.7052	105.045	81.3169	65.3662	88.7343	72.1068	6.42078	-0.312445	0.0398781	0.384607	NC_002947	875307	875891	-1	NA	membrane_protein	3227_exp_vs_2737_exp
PP_0761	237	255	189	396	165	258	184	252	210.778	234.721	233.303	349.561	203.292	255.522	204.089	224.332	7.89965	-0.212959	0.164589	0.713049	NC_002947	876160	877158	-1	rsmC	16S_rRNA_methyltransferase	3227_exp_vs_2737_exp
PP_0762	131	118	70	120	93	103	103	129	116.506	108.616	86.4084	105.927	114.583	102.011	114.245	114.837	6.75267	0.0943652	0.530849	0.979603	NC_002947	877213	878178	-1	hprA	glycerate_dehydrogenase	3227_exp_vs_2737_exp
PP_0763	4627	4372	3028	4176	2159	2673	2185	3081	4115.05	4024.31	3737.78	3686.28	2660.05	2647.33	2423.56	2742.73	11.6402	-0.571394	0.000144415	0.00441095	NC_002947	878472	880154	1	NA	medium-chain-fatty_acid_CoA_ligase	3227_exp_vs_2737_exp
PP_0765	43996	45047	30944	44098	15441	19542	16075	21955	39128.1	41464.6	38197.4	38926.6	19024.5	19354.3	17830.1	19544.5	14.738	-1.05795	2.41e-10	1.38e-08	NC_002947	880486	882372	1	NA	hypothetical_protein	3227_exp_vs_2737_exp
PP_0766	42177	46583	34262	44640	15007	18610	16296	21415	37510.4	42878.4	42293.2	39405	18489.7	18431.3	18075.2	19063.8	14.7414	-1.13	1.89e-11	1.22e-09	NC_002947	882398	883762	1	NA	hypothetical_protein	3227_exp_vs_2737_exp
PP_0767	541	561	353	530	379	511	475	612	481.142	516.386	435.745	467.846	466.956	506.093	526.86	544.807	8.94516	0.105051	0.29747	0.864996	NC_002947	884090	886807	1	NA	LuxR_family_transcriptional_regulator	3227_exp_vs_2737_exp
PP_0768	2238	2023	1598	2318	1648	2032	1911	2305	1990.38	1862.12	1972.58	2046.17	2030.46	2012.49	2119.64	2051.93	10.9732	0.0615828	0.666665	1	NC_002947	886967	888574	1	NA	TPR_domain-containing_response_regulator	3227_exp_vs_2737_exp
PP_0769	671	504	386	697	455	632	564	630	596.759	463.919	476.481	615.262	560.594	625.931	625.577	560.83	9.1421	0.140711	0.233602	0.798527	NC_002947	888571	889263	1	NA	sensor_histidine_kinase	3227_exp_vs_2737_exp
PP_0770	94	84	68	120	86	130	86	114	83.5996	77.3198	83.9396	105.927	105.958	128.752	95.3894	101.484	6.60397	0.299045	0.051606	0.433964	NC_002947	889457	889711	1	NA	PemI-like_protein	3227_exp_vs_2737_exp
PP_0771	131	105	82	130	84	124	90	106	116.506	96.6498	101.221	114.755	103.494	122.809	99.8261	94.3619	6.7306	-0.0293437	0.842931	1	NC_002947	889708	890055	1	chpB	mRNA_interferase	3227_exp_vs_2737_exp
PP_0772	287	266	211	268	218	244	240	333	255.245	244.846	260.46	236.571	268.592	241.657	266.203	296.439	8.01446	0.10566	0.322601	0.88515	NC_002947	890074	890718	1	NA	metallo-beta-lactamase_family_protein	3227_exp_vs_2737_exp
PP_0773	537	542	384	567	377	412	429	547	477.585	498.897	474.012	500.507	464.492	408.043	475.838	486.943	8.88591	-0.0881857	0.370499	0.914733	NC_002947	890837	891547	1	yiaD	OmpA/MotB_domain-containing_protein	3227_exp_vs_2737_exp
PP_0774	766	833	542	821	513	726	632	836	681.247	766.755	669.048	724.721	632.054	719.028	701.001	744.213	9.46094	-0.0232731	0.823644	1	NC_002947	891627	893714	-1	pta	phosphate_acetyltransferase	3227_exp_vs_2737_exp
PP_0775	96	86	82	114	76	88	76	98	85.3783	79.1608	101.221	100.631	93.6376	87.1549	84.2976	87.2403	6.48901	-0.0564567	0.728608	1	NC_002947	893746	894048	-1	NA	hypothetical_protein	3227_exp_vs_2737_exp
PP_0776	904	761	626	1109	591	721	541	884	803.979	700.481	772.738	978.947	728.156	714.076	600.066	786.943	9.56757	-0.20275	0.101377	0.590862	NC_002947	894047	894532	1	slyD	FKBP-type_peptidyl-prolyl_cis-trans_isomerase	3227_exp_vs_2737_exp
PP_0777	2266	2040	1577	2097	1629	2106	1850	2194	2015.28	1877.77	1946.66	1851.08	2007.05	2085.77	2051.98	1953.11	10.9461	0.0744193	0.602127	0.997567	NC_002947	894678	895160	1	NA	glutathione_peroxidase	3227_exp_vs_2737_exp
PP_0778	89	91	63	83	60	79	89	106	79.1528	83.7631	77.7675	73.2665	73.9244	78.2413	98.7169	94.3619	6.36293	0.137084	0.356335	0.909442	NC_002947	895224	896414	-1	NA	group_1_family_glycosyl_transferase	3227_exp_vs_2737_exp
PP_0779	248	263	186	285	210	246	239	267	220.561	242.085	229.599	251.578	258.736	243.638	265.094	237.685	7.92778	0.0908265	0.400068	0.925402	NC_002947	896569	897909	1	NA	methyl-accepting_chemotaxis_transducer/sensory_box_protein	3227_exp_vs_2737_exp
PP_0781	2	3	0	3	2	2	0	0	1.77871	2.76142	0	2.64819	2.46415	1.98079	0	0	0.49891	-0.693491	0.561922	0.987805	NC_002947	898117	898452	1	NA	hypothetical_protein	3227_exp_vs_2737_exp
PP_0782	44	26	19	47	42	37	41	46	39.1317	23.9323	23.4537	41.4883	51.7471	36.6447	45.4763	40.9495	5.22489	0.449639	0.0597857	0.465303	NC_002947	898925	899548	1	NA	hypothetical_protein	3227_exp_vs_2737_exp
PP_0784	34	16	16	16	14	13	22	26	30.2381	14.7276	19.7505	14.1237	17.249	12.8752	24.4019	23.1454	4.29008	-0.02154	1	1	NC_002947	899891	900508	1	NA	hypothetical_protein	3227_exp_vs_2737_exp
PP_0785	179	228	168	193	183	182	198	219	159.195	209.868	207.38	170.367	225.47	180.252	219.617	194.955	7.6123	0.135401	0.305943	0.874498	NC_002947	900553	901281	-1	cysZ	sulfate_transport_protein_CysZ	3227_exp_vs_2737_exp
PP_0786	1422	1468	1113	1743	1142	1402	1191	1473	1264.67	1351.26	1373.89	1538.6	1407.03	1388.54	1321.03	1311.27	10.4194	-0.0264785	0.845226	1	NC_002947	901612	902574	1	trxB	thioredoxin_reductase	3227_exp_vs_2737_exp
PP_0787	438	437	264	444	253	324	338	463	389.538	402.247	325.883	391.932	311.715	320.888	374.903	412.166	8.51565	-0.0886095	0.454436	0.946258	NC_002947	902650	903498	-1	nadC	quinolinate_phosphoribosyltransferase	3227_exp_vs_2737_exp
PP_0788	158	158	77	103	107	96	118	135	140.518	145.435	95.0492	90.9211	131.832	95.0781	130.883	120.178	6.89159	0.0183698	0.957998	1	NC_002947	903742	905901	1	NA	hypothetical_protein	3227_exp_vs_2737_exp
PP_0789	168	158	101	177	115	163	158	183	149.412	145.435	124.675	156.243	141.689	161.435	175.25	162.908	7.24707	0.155478	0.226675	0.791406	NC_002947	905990	906562	1	ampD	N-acetyl-anhydromuramyl-L-alanine-amidase	3227_exp_vs_2737_exp
PP_0790	328	326	192	358	226	288	210	313	291.709	300.075	237.006	316.017	278.449	285.234	232.928	278.635	8.11567	-0.090438	0.437931	0.944952	NC_002947	906559	907389	1	NA	inner_membrane_protein_AmpE	3227_exp_vs_2737_exp
PP_0791	136	132	101	97	85	132	137	109	120.953	121.503	124.675	85.6247	104.726	130.732	151.958	97.0325	6.87139	0.097614	0.567383	0.990955	NC_002947	907434	908210	-1	yjjV	putative_hydrolase	3227_exp_vs_2737_exp
PP_0792	359	289	228	270	209	294	231	284	319.279	266.017	281.444	238.337	257.503	291.177	256.22	252.819	8.07834	-0.0631909	0.595483	0.997567	NC_002947	908213	909208	-1	cra	catabolite_DNA-binding_transcriptional_regulator	3227_exp_vs_2737_exp
PP_0793	531	549	314	476	408	500	463	573	472.249	505.34	387.603	420.179	502.686	495.198	513.55	510.089	8.89162	0.179218	0.092203	0.564059	NC_002947	909493	912345	1	fruB	PTS_fructose_transporter_subunit_EI/HPr/IIA	3227_exp_vs_2737_exp
PP_0794	168	151	98	140	127	168	114	179	149.412	138.992	120.972	123.582	156.473	166.387	126.446	159.347	7.15368	0.191601	0.158428	0.699547	NC_002947	912346	913293	1	fruK	1-phosphofructokinase_monomer	3227_exp_vs_2737_exp
PP_0795	324	266	199	235	223	319	230	340	288.152	244.846	245.647	207.441	274.752	315.936	255.111	302.67	8.05553	0.219929	0.0706841	0.504209	NC_002947	913290	915032	1	fruA	PTS_fructose_transporter_subunit_IIBC	3227_exp_vs_2737_exp
PP_0796	34	53	36	76	43	45	33	40	30.2381	48.7851	44.4386	67.0874	52.9792	44.5678	36.6029	35.6083	5.49068	-0.166683	0.498353	0.964489	NC_002947	915180	915467	-1	NA	hypothetical_protein	3227_exp_vs_2737_exp
PP_0797	152	133	116	115	98	132	121	142	135.182	122.423	143.191	101.514	120.743	130.732	134.211	126.409	6.98635	0.0278347	0.811951	1	NC_002947	915540	916079	1	NA	hypothetical_protein	3227_exp_vs_2737_exp
PP_0798	130	136	102	142	120	111	109	111	115.616	125.184	125.909	125.348	147.849	109.934	120.901	98.813	6.92101	-0.043338	0.747439	1	NC_002947	916076	917566	-1	NA	GGDEF_domain-containing_protein	3227_exp_vs_2737_exp
PP_0799	3302	3742	2749	3951	2996	3035	2826	2946	2936.66	3444.41	3393.38	3487.66	3691.29	3005.85	3134.54	2622.55	11.6497	-0.0906742	0.578483	0.994407	NC_002947	917765	919099	-1	opdC	histidine-specific_outer_membrane_porin_D	3227_exp_vs_2737_exp
PP_0800	175	142	138	192	140	206	160	177	155.637	130.707	170.348	169.484	172.49	204.022	177.469	157.567	7.38262	0.18439	0.15832	0.699547	NC_002947	919720	920472	-1	NA	hypothetical_protein	3227_exp_vs_2737_exp
PP_0801	173	170	159	215	189	239	159	207	153.859	156.481	196.27	189.787	232.862	236.705	176.359	184.273	7.57054	0.253548	0.0652727	0.485781	NC_002947	920451	920762	-1	NA	hypothetical_protein	3227_exp_vs_2737_exp
PP_0802	316	328	224	331	233	327	254	378	281.037	301.915	276.507	292.183	287.073	323.86	281.731	336.498	8.21647	0.0939828	0.366087	0.912019	NC_002947	920851	921750	-1	NA	chemotaxis_protein	3227_exp_vs_2737_exp
PP_0803	512	478	343	487	389	573	429	559	455.351	439.987	423.401	429.889	479.277	567.497	475.838	497.626	8.87616	0.208302	0.0364598	0.368909	NC_002947	921843	923027	-1	NA	protein_secretion_ABC_transporter_permease	3227_exp_vs_2737_exp
PP_0804	775	691	469	667	677	876	662	879	689.252	636.048	578.936	588.78	834.114	867.587	734.277	782.492	9.46792	0.368483	0.000417969	0.0121554	NC_002947	923024	925192	-1	NA	protein_secretion_ABC_transporter_permease/ATP-binding_protein	3227_exp_vs_2737_exp
PP_0805	552	616	412	615	576	808	512	606	490.925	567.012	508.575	542.878	709.675	800.24	567.9	539.465	9.19823	0.311242	0.0147776	0.20795	NC_002947	925189	926625	-1	NA	outer_membrane_efflux_protein	3227_exp_vs_2737_exp
PP_0806	20471	25265	15510	17937	21879	28602	19563	25090	18206	23255.8	19145.6	15833.5	26956.5	28327.3	21698.9	22335.3	14.4109	0.37771	0.0442068	0.405003	NC_002947	926689	945621	-1	NA	surface_adhesion_protein	3227_exp_vs_2737_exp
PP_0807	305	237	152	181	137	180	225	184	271.254	218.152	187.63	159.774	168.794	178.271	249.565	163.798	7.63971	-0.138087	0.416899	0.93559	NC_002947	945812	947368	-1	norR	DNA-binding_transcriptional_regulator	3227_exp_vs_2737_exp
PP_0808	164	171	120	190	96	118	143	147	145.855	157.401	148.129	167.719	118.279	116.867	158.613	130.86	7.15458	-0.238909	0.0717733	0.508556	NC_002947	947524	948702	1	hmp	flavohemoprotein	3227_exp_vs_2737_exp
PP_0809	248	331	238	390	231	281	246	338	220.561	304.677	293.788	344.264	284.609	278.301	272.858	300.89	8.16729	-0.0334123	0.803798	1	NC_002947	949159	949665	1	dsbB	disulfide_bond_formation_protein_B	3227_exp_vs_2737_exp
PP_0812	5106	6090	5438	8151	4339	5412	3858	5375	4541.06	5605.69	6712.7	7195.13	5345.97	5360.03	4279.21	4784.86	12.4125	-0.282993	0.126351	0.647445	NC_002947	950225	951166	1	cyoA	cytochrome_bo_terminal_oxidase_subunit_II	3227_exp_vs_2737_exp
PP_0813	5099	5100	4402	6041	3598	4579	3913	5180	4534.83	4694.42	5433.85	5332.57	4433	4535.03	4340.22	4611.27	12.2083	-0.158156	0.315847	0.880182	NC_002947	951170	953188	1	cyoB	cytochrome_bo_terminal_oxidase_subunit_I	3227_exp_vs_2737_exp
PP_0814	1958	1631	1276	1979	1386	1556	1500	1733	1741.36	1501.29	1575.1	1746.92	1707.65	1541.06	1663.77	1542.73	10.6684	-0.0242602	0.865769	1	NC_002947	953192	953815	1	cyoC	cytochrome_bo_terminal_oxidase_subunit_III	3227_exp_vs_2737_exp
PP_0815	929	933	750	1032	770	892	789	1046	826.213	858.802	925.804	910.976	948.697	883.434	875.142	931.156	9.8056	0.0470046	0.652021	1	NC_002947	953815	954147	1	cyoD	cytochrome_bo_terminal_oxidase_subunit_IV	3227_exp_vs_2737_exp
PP_0816	756	617	456	710	472	662	506	608	672.354	567.932	562.889	626.738	581.539	655.642	561.245	541.246	9.21939	-0.0545985	0.601771	0.997567	NC_002947	954159	955046	1	cyoE	protoheme_IX_farnesyltransferase	3227_exp_vs_2737_exp
PP_0817	1533	1503	1217	1609	1191	1513	1374	1749	1363.38	1383.47	1502.27	1420.31	1467.4	1498.47	1524.01	1556.97	10.5155	0.0929786	0.48243	0.957223	NC_002947	955359	956567	1	alaC	aminotransferase	3227_exp_vs_2737_exp
PP_0818	160	143	116	160	161	177	149	198	142.297	131.628	143.191	141.237	198.364	175.3	165.268	176.261	7.30361	0.357156	0.00263078	0.0601579	NC_002947	956681	957808	1	NA	hypothetical_protein	3227_exp_vs_2737_exp
PP_0819	26	27	26	38	16	18	21	30	23.1233	24.8528	32.0945	33.5437	19.7132	17.8271	23.2928	26.7062	4.63993	-0.376142	0.144765	0.675672	NC_002947	957970	958353	1	ykgJ	ferredoxin	3227_exp_vs_2737_exp
PP_0820	467	450	336	471	315	350	340	451	415.33	414.213	414.76	415.765	388.103	346.639	377.121	401.483	8.63028	-0.133501	0.175004	0.726714	NC_002947	958546	959109	1	NA	acetyltransferase	3227_exp_vs_2737_exp
PP_0821	106	92	76	79	88	106	89	99	94.2718	84.6836	93.8148	69.7356	108.423	104.982	98.7169	88.1305	6.53237	0.22478	0.123188	0.640919	NC_002947	959732	960142	1	NA	hypothetical_protein	3227_exp_vs_2737_exp
PP_0822	399	482	350	497	308	406	324	506	354.853	443.668	432.042	438.716	379.479	402.101	359.374	450.445	8.67054	-0.0689311	0.558669	0.986634	NC_002947	960268	961380	-1	selU	tRNA_2-selenouridine_synthase	3227_exp_vs_2737_exp
PP_0823	566	607	405	610	435	514	529	675	503.376	558.728	499.934	538.465	535.952	509.064	586.756	600.89	9.08053	0.0880297	0.389449	0.91998	NC_002947	961380	962414	-1	selD	selenide,_water_dikinase	3227_exp_vs_2737_exp
PP_0824	2289	2393	1525	2024	1883	2192	1884	2282	2035.74	2202.69	1882.47	1786.64	2320	2170.95	2089.69	2031.45	11.0106	0.123134	0.412387	0.932938	NC_002947	962541	963395	1	ptxB	phosphonate_ABC_transporter_substrate-binding_protein	3227_exp_vs_2737_exp
PP_0825	95	83	51	105	59	88	96	106	84.4889	76.3993	62.9547	92.6866	72.6924	87.1549	106.481	94.3619	6.40041	0.188421	0.270869	0.844756	NC_002947	963392	964201	1	phnC	phosphonate_ABC_transporter_ATP-binding_protein	3227_exp_vs_2737_exp
PP_0826	67	45	29	55	37	50	38	54	59.5869	41.4213	35.7978	48.5501	45.5867	49.5198	42.1488	48.0712	5.53404	-0.000230205	1	1	NC_002947	964195	965022	1	phnE	phosphonate_ABC_transporter_permease	3227_exp_vs_2737_exp
PP_0827	125	120	63	129	73	130	88	110	111.17	110.457	77.7675	113.872	89.9414	128.752	97.6078	97.9228	6.6926	0.00333819	1	1	NC_002947	965019	965786	1	ptxC	phosphonate_transport_system_permease_PtxC	3227_exp_vs_2737_exp
PP_0828	60	59	34	59	35	39	36	48	53.3614	54.308	41.9698	52.081	43.1226	38.6255	39.9304	42.7299	5.50868	-0.295071	0.093998	0.570038	NC_002947	965823	966716	-1	NA	membrane_protein	3227_exp_vs_2737_exp
PP_0829	244	272	187	280	182	205	202	260	217.003	250.369	230.834	247.164	224.237	203.031	224.054	231.454	7.83532	-0.0988306	0.36199	0.910617	NC_002947	967035	967331	1	NA	hypothetical_protein	3227_exp_vs_2737_exp
PP_0830	189	177	113	172	128	138	150	164	168.088	162.924	139.488	151.829	157.705	136.675	166.377	145.994	7.26325	-0.0365744	0.757322	1	NC_002947	967342	967821	-1	NA	acetyltransferase	3227_exp_vs_2737_exp
PP_0831	53	56	29	52	33	40	35	52	47.1359	51.5465	35.7978	45.9019	40.6584	39.6159	38.8213	46.2908	5.4323	-0.125217	0.496201	0.964489	NC_002947	967989	968567	-1	NA	hypothetical_protein	3227_exp_vs_2737_exp
PP_0832	463	453	365	530	353	427	369	493	411.772	416.975	450.558	467.846	434.922	422.899	409.287	438.872	8.75359	-0.0344036	0.734112	1	NC_002947	969088	970137	1	queA	S-adenosylmethionine:tRNA_ribosyltransferase-isomerase	3227_exp_vs_2737_exp
PP_0833	1285	1439	1170	1709	1037	1305	1109	1422	1142.82	1324.56	1444.25	1508.58	1277.66	1292.47	1230.08	1265.87	10.3554	-0.0974822	0.465947	0.948547	NC_002947	970152	971267	1	tgt	queuine_tRNA-ribosyltransferase	3227_exp_vs_2737_exp
PP_0834	1322	1365	1066	1744	970	1252	1137	1333	1175.73	1256.45	1315.88	1539.48	1195.11	1239.98	1261.14	1186.65	10.3109	-0.114865	0.386192	0.91833	NC_002947	971310	971645	1	yajC	protein_translocase_subunit_YajC	3227_exp_vs_2737_exp
PP_0835	1080	1000	802	1319	866	1116	873	1073	960.505	920.474	989.993	1164.32	1066.98	1105.28	968.313	955.192	9.98919	0.0214593	0.86487	1	NC_002947	971709	973571	1	secD	protein_translocase_subunit_SecD	3227_exp_vs_2737_exp
PP_0836	518	443	325	524	366	454	420	500	460.687	407.77	401.182	462.55	450.939	449.64	465.855	445.103	8.79069	0.0646187	0.524723	0.976601	NC_002947	973582	974490	1	secF	protein_translocase_subunit_SecF	3227_exp_vs_2737_exp
PP_0837	179	227	149	222	208	203	285	275	159.195	208.948	183.926	195.966	256.271	201.05	316.116	244.807	7.76942	0.444907	0.00173604	0.0417165	NC_002947	974609	975151	1	ycfJ	flagella_biosyntheis_regulator	3227_exp_vs_2737_exp
PP_0838	797	931	748	1002	851	909	677	892	708.817	856.961	923.335	884.495	1048.49	900.27	750.914	794.065	9.74532	0.0504813	0.694648	1	NC_002947	975320	976138	-1	suhB	bifunctional_inositol_monophosphatase/glycerol-2-phosphatase	3227_exp_vs_2737_exp
PP_0839	554	600	381	566	432	551	517	539	492.704	552.284	470.308	499.625	532.256	545.708	573.446	479.821	9.01699	0.0809638	0.440719	0.944952	NC_002947	976290	977045	1	trmJ	tRNA_(cytosine(32)/uridine(32)-2'-O)-methyltransferase_TrmJ	3227_exp_vs_2737_exp
PP_0840	357	346	227	306	259	314	301	373	317.5	318.484	280.21	270.115	319.107	310.984	333.863	332.047	8.27606	0.127587	0.219923	0.787863	NC_002947	977049	977834	1	cysE	serine_acetyltransferase	3227_exp_vs_2737_exp
PP_0841	1246	990	913	1223	964	1308	1025	1356	1108.14	911.269	1127.01	1079.58	1187.72	1295.44	1136.91	1207.12	10.141	0.191891	0.136046	0.659473	NC_002947	978014	978505	1	iscR	DNA-binding_transcriptional_regulator_IscR	3227_exp_vs_2737_exp
PP_0842	13453	11262	10607	13530	10394	11979	12018	14764	11964.5	10366.4	13093.3	11943.3	12806.2	11864	13330.1	13143	13.5869	0.110645	0.506923	0.966293	NC_002947	978551	979765	1	iscS-I	cysteine_desulfurase	3227_exp_vs_2737_exp
PP_0843	2294	2305	1980	2515	1562	2237	2121	2821	2040.18	2121.69	2444.12	2220.06	1924.5	2215.52	2352.57	2511.27	11.1219	0.0287732	0.853049	1	NC_002947	979812	980198	1	iscU	iron-sulfur_cluster_assembly_scaffold_protein	3227_exp_vs_2737_exp
PP_0844	1031	927	828	983	664	879	960	1190	916.927	853.279	1022.09	867.723	818.097	870.558	1064.81	1059.35	9.86714	0.0590057	0.63686	1	NC_002947	980227	980550	1	iscA	copper(I)_binding_iron-sulfur_cluster_assembly_protein	3227_exp_vs_2737_exp
PP_0845	1311	1186	998	1246	885	1193	1217	1456	1165.95	1091.68	1231.94	1099.88	1090.39	1181.54	1349.87	1296.14	10.214	0.0997342	0.439761	0.944952	NC_002947	980559	981080	1	hscB	DnaJ-like_molecular_chaperone	3227_exp_vs_2737_exp
PP_0846	1478	1483	1105	1483	1137	1335	1511	1839	1314.47	1365.06	1364.02	1309.09	1400.87	1322.18	1675.97	1637.09	10.4727	0.173368	0.218155	0.787498	NC_002947	981124	982986	1	hscA	DnaK-like_molecular_chaperone	3227_exp_vs_2737_exp
PP_0847	767	591	453	764	594	706	539	717	682.137	544	559.186	674.405	731.852	699.22	597.848	638.278	9.3227	0.116826	0.315674	0.880131	NC_002947	982990	983331	1	fdx	ferredoxin	3227_exp_vs_2737_exp
PP_0848	282	200	186	257	170	203	191	220	250.799	184.095	229.599	226.861	209.453	201.05	211.853	195.846	7.73808	-0.123542	0.302975	0.871285	NC_002947	983342	983542	1	iscX	cysteine_desulfurase_activity_regulator	3227_exp_vs_2737_exp
PP_0849	6245	6154	5254	7777	3906	4744	4630	6800	5554.03	5664.6	6485.57	6864.98	4812.48	4698.44	5135.5	6053.41	12.4609	-0.247231	0.143913	0.675048	NC_002947	983631	984056	1	ndk	nucleoside_diphosphate_kinase	3227_exp_vs_2737_exp
PP_0850	2005	2068	1492	2229	1691	2119	1648	1966	1783.16	1903.54	1841.73	1967.6	2083.44	2098.65	1827.93	1750.15	10.8969	0.0499585	0.736087	1	NC_002947	984085	985230	1	rlmN	23S_rRNA_(adenine(2503)-C(2))-methyltransferase_RlmN	3227_exp_vs_2737_exp
PP_0851	942	973	752	1017	795	1063	823	1065	837.774	895.621	928.273	897.736	979.499	1052.79	912.854	948.07	9.86208	0.129326	0.237117	0.804095	NC_002947	985239	986006	1	pilF	type_IV_pili_biogenesis_protein_PilF	3227_exp_vs_2737_exp
PP_0852	1373	1541	1071	1445	1031	1239	1053	1592	1221.09	1418.45	1322.05	1275.54	1270.27	1227.1	1167.97	1417.21	10.3329	-0.0432254	0.741689	1	NC_002947	986003	987010	1	NA	Cro/CI_family_transcriptional_regulator	3227_exp_vs_2737_exp
PP_0853	1804	1716	1346	1849	1416	1831	1564	2063	1604.4	1579.53	1661.51	1632.17	1744.62	1813.42	1734.76	1836.5	10.7304	0.138296	0.320933	0.88515	NC_002947	987014	988123	1	ispG	4-hydroxy-3-methylbut-2-en-1-yl_diphosphate_synthase_(flavodoxin)	3227_exp_vs_2737_exp
PP_0854	2025	2038	1568	2062	1494	1788	1775	2046	1800.95	1875.93	1935.55	1820.19	1840.72	1770.83	1968.79	1821.36	10.8566	-0.00601141	0.967449	1	NC_002947	988149	989438	1	hisS	histidine--tRNA_ligase	3227_exp_vs_2737_exp
PP_0855	1953	1885	1311	1843	1589	1757	1694	1935	1736.91	1735.09	1618.31	1626.87	1957.77	1740.13	1878.95	1722.55	10.7736	0.11992	0.401846	0.925402	NC_002947	989478	990119	1	NA	hypothetical_protein	3227_exp_vs_2737_exp
PP_0856	2000	1829	1393	1961	1313	1772	1642	1935	1778.71	1683.55	1719.53	1731.03	1617.71	1754.98	1821.27	1722.55	10.7554	0.00077164	0.996598	1	NC_002947	990120	991262	1	NA	lipoprotein	3227_exp_vs_2737_exp
PP_0857	2227	2235	1655	2402	1788	2031	1883	2555	1980.6	2057.26	2042.94	2120.32	2202.95	2011.5	2088.58	2274.48	11.034	0.0647384	0.654848	1	NC_002947	991379	992842	1	der	GTPase_Der	3227_exp_vs_2737_exp
PP_0858	1109	1098	848	1033	950	1115	958	1127	986.297	1010.68	1046.78	911.859	1170.47	1104.29	1062.59	1003.26	10.0167	0.134	0.24564	0.816067	NC_002947	992994	994142	1	NA	methionine/glutamine_aminotransferase	3227_exp_vs_2737_exp
PP_0859	726	791	497	755	457	636	503	730	645.673	728.095	613.5	666.461	563.058	629.892	557.917	649.851	9.30153	-0.144555	0.168429	0.716484	NC_002947	994130	994921	1	NA	ketoglutaramate_omega-amidase	3227_exp_vs_2737_exp
PP_0860	596	483	354	502	434	492	407	504	530.057	444.589	436.98	443.13	534.72	487.275	451.436	448.664	8.88274	0.051451	0.645879	1	NC_002947	995046	997595	-1	NA	sulfite_reductase_flavoprotein_subunit	3227_exp_vs_2737_exp
PP_0861	142	145	113	154	53	58	66	80	126.289	133.469	139.488	135.94	65.2999	57.443	73.2058	71.2165	6.56274	-1.00231	2.13e-13	1.53e-11	NC_002947	997827	1000118	-1	NA	outer_membrane_ferric_siderophore_receptor	3227_exp_vs_2737_exp
PP_0862	132	152	110	192	71	102	70	101	117.395	139.912	135.785	169.484	87.4772	101.02	77.6425	89.9109	6.80592	-0.659963	9.12e-06	0.000325128	NC_002947	1000340	1001020	1	NA	PKHD-type_hydroxylase	3227_exp_vs_2737_exp
PP_0863	645	531	383	605	343	441	338	417	573.635	488.772	472.777	534.051	422.601	436.765	374.903	371.216	8.83184	-0.366089	0.000537644	0.015094	NC_002947	1001024	1001794	1	NA	hypothetical_protein	3227_exp_vs_2737_exp
PP_0864	493	588	522	810	392	517	330	465	438.453	541.239	644.36	715.011	482.973	512.035	366.029	413.946	8.99265	-0.398125	0.00786762	0.135615	NC_002947	1001823	1002986	-1	speC	ornithine_decarboxylase	3227_exp_vs_2737_exp
PP_0865	71	56	46	60	41	62	43	47	63.1443	51.5465	56.7827	52.9637	50.515	61.4046	47.6947	41.8397	5.73224	-0.155862	0.392872	0.921794	NC_002947	1003494	1003979	1	NA	ECF_subfamily_RNA_polymerase_sigma-24_factor	3227_exp_vs_2737_exp
PP_0866	81	96	64	132	42	88	86	77	72.0379	88.3655	79.0019	116.52	51.7471	87.1549	95.3894	68.5459	6.35892	-0.233033	0.260129	0.831365	NC_002947	1003976	1004962	1	NA	transmembrane_sensor	3227_exp_vs_2737_exp
PP_0867	89	70	67	82	65	68	73	81	79.1528	64.4332	82.7052	72.3838	80.0848	67.347	80.9701	72.1068	6.22685	0.00883022	0.974206	1	NC_002947	1005071	1007500	1	NA	FecA-like_outer_membrane_receptor	3227_exp_vs_2737_exp
PP_0868	120	78	71	108	90	89	76	133	106.723	71.797	87.6428	95.3347	110.887	88.1453	84.2976	118.398	6.57396	0.152231	0.36303	0.910948	NC_002947	1007590	1008747	-1	yehX	ABC_transporter_ATP-binding_protein	3227_exp_vs_2737_exp
PP_0869	8	12	6	6	4	14	11	9	7.11486	11.0457	7.40643	5.29637	4.9283	13.8656	12.201	8.01186	3.11674	0.337826	0.461839	0.948547	NC_002947	1008744	1009397	-1	yehW	osmoprotectant_ABC_transporter_permease	3227_exp_vs_2737_exp
PP_0870	46	26	13	21	16	26	21	29	40.9104	23.9323	16.0473	18.5373	19.7132	25.7503	23.2928	25.816	4.59946	-0.0722255	0.837808	1	NC_002947	1009394	1010335	-1	NA	glycine_betaine/carnitine/choline_ABC_transporter_substrate-binding_protein	3227_exp_vs_2737_exp
PP_0871	102	111	66	146	86	115	86	115	90.7144	102.173	81.4708	128.878	105.958	113.896	95.3894	102.374	6.68076	0.0505556	0.78384	1	NC_002947	1010319	1011062	-1	NA	glycine_betaine/carnitine/choline_ABC_transporter_permease	3227_exp_vs_2737_exp
PP_0872	2069	2180	1699	2577	2068	2367	1839	2213	1840.08	2006.63	2097.25	2274.79	2547.93	2344.27	2039.78	1970.03	11.0623	0.115209	0.466566	0.948547	NC_002947	1011589	1013172	1	prfC	peptide_chain_release_factor_3	3227_exp_vs_2737_exp
PP_0873	109	106	80	135	76	107	94	122	96.9399	97.5702	98.7524	119.168	93.6376	105.972	104.263	108.605	6.68809	0.000164695	1	1	NC_002947	1013303	1014382	-1	potF-I	putrescine-binding_protein	3227_exp_vs_2737_exp
PP_0874	8	12	7	11	12	14	11	12	7.11486	11.0457	8.64084	9.71002	14.7849	13.8656	12.201	10.6825	3.43886	0.497174	0.163213	0.70878	NC_002947	1014435	1014776	-1	NA	hypothetical_protein	3227_exp_vs_2737_exp
PP_0875	16	11	17	21	15	29	17	29	14.2297	10.1252	20.9849	18.5373	18.4811	28.7215	18.856	25.816	4.25941	0.524367	0.05966	0.465303	NC_002947	1014810	1016240	-1	NA	hypothetical_protein	3227_exp_vs_2737_exp
PP_0876	32	20	18	29	19	28	17	28	28.4594	18.4095	22.2193	25.5991	23.4094	27.7311	18.856	24.9258	4.56689	0.00357605	1	1	NC_002947	1016281	1017105	-1	NA	AraC_family_transcriptional_regulator	3227_exp_vs_2737_exp
PP_0878	543	476	350	401	375	467	352	416	482.921	438.146	432.042	353.974	462.028	462.515	390.431	370.326	8.72805	-0.0185276	0.879486	1	NC_002947	1018092	1019060	-1	dppF	dipeptide_ABC_transporter_ATP-binding_protein	3227_exp_vs_2737_exp
PP_0879	551	607	354	435	345	448	446	567	490.036	558.728	436.98	383.987	425.066	443.698	494.694	504.747	8.86803	-0.00117783	0.998668	1	NC_002947	1019060	1020028	-1	dppD	dipeptide_ABC_transporter_ATP-binding_protein	3227_exp_vs_2737_exp
PP_0880	156	206	107	140	129	140	102	140	138.74	189.618	132.081	123.582	158.938	138.656	113.136	124.629	7.12712	-0.125515	0.430202	0.943947	NC_002947	1020039	1020965	-1	dppC	dipeptide_ABC_transporter_permease	3227_exp_vs_2737_exp
PP_0881	265	276	187	229	186	238	196	238	235.68	254.051	230.834	202.145	229.166	235.714	217.399	211.869	7.82705	-0.0453617	0.694458	1	NC_002947	1020976	1021986	-1	dppB	dipeptide_ABC_transporter_permease	3227_exp_vs_2737_exp
PP_0882	1718	1836	1344	1570	1161	1480	1278	1586	1527.92	1689.99	1659.04	1385.88	1430.44	1465.79	1417.53	1411.87	10.5479	-0.129382	0.364351	0.912019	NC_002947	1022078	1023712	-1	dppA-I	dipeptide_ABC_transporter_substrate-binding_protein	3227_exp_vs_2737_exp
PP_0883	987	1093	742	976	735	968	649	919	877.795	1006.08	915.929	861.544	905.574	958.704	719.857	818.1	9.78521	-0.105891	0.376589	0.914733	NC_002947	1023767	1025146	-1	opdP	glycine-glutamate_dipeptide_porin	3227_exp_vs_2737_exp
PP_0884	1336	1393	1030	1561	927	1201	1026	1284	1188.18	1282.22	1271.44	1377.94	1142.13	1189.47	1138.02	1143.03	10.2466	-0.150488	0.22002	0.787863	NC_002947	1025375	1026967	-1	dppA-II	dipeptide_ABC_transporter_substrate-binding_protein	3227_exp_vs_2737_exp
PP_0885	5937	5926	4783	7560	4508	5647	4933	6164	5280.11	5454.73	5904.16	6673.43	5554.19	5592.77	5471.58	5487.23	12.4705	-0.0766765	0.634128	1	NC_002947	1027114	1028739	-1	dppA-III	dipeptide_ABC_transporter_substrate-binding_protein	3227_exp_vs_2737_exp
PP_0886	916	878	634	839	675	900	651	870	814.651	808.176	782.613	740.61	831.65	891.357	722.076	774.48	9.63599	0.033323	0.750216	1	NC_002947	1029120	1029836	-1	NA	hypothetical_protein	3227_exp_vs_2737_exp
PP_0887	398	479	322	445	390	462	297	480	353.964	440.907	397.479	392.814	480.509	457.563	329.426	427.299	8.67866	0.0964806	0.445949	0.945491	NC_002947	1029943	1031295	1	NA	sensor_histidine_kinase	3227_exp_vs_2737_exp
PP_0888	790	664	590	710	590	783	682	811	702.592	611.195	728.299	626.738	726.924	775.48	756.46	721.958	9.46174	0.159506	0.111371	0.618031	NC_002947	1031295	1031855	1	regA	photosynthetic_apparatus_regulatory_protein_RegA	3227_exp_vs_2737_exp
PP_0889	105	91	66	111	57	95	86	113	93.3825	83.7631	81.4708	97.9829	70.2282	94.0877	95.3894	100.593	6.4856	0.0148893	0.934971	1	NC_002947	1031907	1033043	1	NA	hypothetical_protein	3227_exp_vs_2737_exp
PP_0890	20	22	11	21	16	12	17	22	17.7871	20.2504	13.5785	18.5373	19.7132	11.8848	18.856	19.5846	4.13126	-0.00236286	1	1	NC_002947	1033040	1033336	1	NA	hypothetical_protein	3227_exp_vs_2737_exp
PP_0891	558	503	410	557	297	474	367	448	496.261	462.998	506.106	491.68	365.926	469.448	407.069	398.813	8.80752	-0.253878	0.0153523	0.212349	NC_002947	1033381	1033962	1	NA	hypothetical_protein	3227_exp_vs_2737_exp
PP_0892	218	180	117	244	172	167	169	212	193.88	165.685	144.425	215.386	211.917	165.396	187.451	188.724	7.52402	0.0668376	0.667256	1	NC_002947	1033964	1035121	1	NA	phospholipase_family_protein	3227_exp_vs_2737_exp
PP_0893	940	678	455	745	541	619	585	725	835.996	624.081	561.654	657.633	666.552	613.055	648.87	645.4	9.3587	-0.0579477	0.629348	1	NC_002947	1035164	1035751	1	NA	ThiJ/PfpI_family_protein	3227_exp_vs_2737_exp
PP_0894	97	84	62	93	76	85	65	88	86.2676	77.3198	76.5331	82.0938	93.6376	84.1837	72.0966	78.3382	6.34528	0.0268012	0.901083	1	NC_002947	1035782	1036180	-1	NA	hypothetical_protein	3227_exp_vs_2737_exp
PP_0895	38	56	25	47	30	20	26	35	33.7956	51.5465	30.8601	41.4883	36.9622	19.8079	28.8387	31.1572	5.08421	-0.433475	0.0718026	0.508556	NC_002947	1036296	1036886	1	NA	hypothetical_protein	3227_exp_vs_2737_exp
PP_0896	44	31	20	28	26	26	31	28	39.1317	28.5347	24.6881	24.7164	32.0339	25.7503	34.3846	24.9258	4.87138	0.000291395	1	1	NC_002947	1036883	1037755	1	NA	carbon-nitrogen_hydrolase_family_protein	3227_exp_vs_2737_exp
PP_0897	5888	6090	4549	6299	4913	6021	5109	6196	5236.53	5605.69	5615.31	5560.31	6053.18	5963.18	5666.8	5515.72	12.4641	0.0753817	0.627957	1	NC_002947	1037871	1039394	-1	NA	class_1_fumarate_hydratase	3227_exp_vs_2737_exp
PP_0899	262	240	132	250	218	237	182	264	233.012	220.914	162.942	220.682	268.592	234.724	201.871	235.015	7.79343	0.166796	0.219811	0.787863	NC_002947	1039644	1040564	1	NA	ferredoxin_reductase	3227_exp_vs_2737_exp
PP_0900	10	18	12	19	5	11	14	10	8.89357	16.5685	14.8129	16.7719	6.16037	10.8944	15.5285	8.90207	3.6043	-0.459546	0.191369	0.753125	NC_002947	1040606	1041334	-1	NA	PAP2_family_protein	3227_exp_vs_2737_exp
PP_0901	416	433	276	424	281	397	349	369	369.972	398.565	340.696	374.277	346.213	393.187	387.104	328.486	8.5208	-0.0280062	0.785215	1	NC_002947	1041518	1042201	1	colR	two-component_system_response_regulator	3227_exp_vs_2737_exp
PP_0902	250	227	168	283	167	230	217	220	222.339	208.948	207.38	249.812	205.756	227.791	240.692	195.846	7.7801	-0.030182	0.784766	1	NC_002947	1042191	1043501	1	colS	integral_membrane_sensor_signal_transduction_histidine_kinase	3227_exp_vs_2737_exp
PP_0903	946	626	673	819	602	759	672	835	841.332	576.217	830.755	722.955	741.708	751.711	745.368	743.323	9.53949	0.00525961	0.964372	1	NC_002947	1043609	1044289	1	NA	hypothetical_protein	3227_exp_vs_2737_exp
PP_0904	260	187	201	237	143	176	179	256	231.233	172.129	248.115	209.207	176.187	174.31	198.543	227.893	7.67549	-0.147694	0.295498	0.864199	NC_002947	1044293	1044994	1	NA	protein_InaA	3227_exp_vs_2737_exp
PP_0905	313	282	234	335	196	302	216	271	278.369	259.574	288.851	295.714	241.486	299.1	239.583	241.246	8.06443	-0.136156	0.233397	0.798308	NC_002947	1044994	1045227	1	NA	hypothetical_protein	3227_exp_vs_2737_exp
PP_0906	969	1015	764	892	720	1024	859	1086	861.787	934.281	943.086	787.394	887.093	1014.17	952.785	966.765	9.84185	0.115621	0.30714	0.874725	NC_002947	1045333	1048377	-1	NA	RND_family_multidrug_transporter	3227_exp_vs_2737_exp
PP_0907	658	609	451	567	466	622	594	796	585.197	560.569	556.717	500.507	574.146	616.027	658.852	708.605	9.21292	0.215345	0.036643	0.369348	NC_002947	1048379	1049599	-1	NA	RND_transporter_membrane_fusion_protein-like_protein	3227_exp_vs_2737_exp
PP_0908	216	252	168	223	191	190	166	238	192.101	231.959	207.38	196.849	235.326	188.175	184.124	211.869	7.68629	-0.0154006	0.894486	1	NC_002947	1049755	1050852	-1	NA	hypothetical_protein	3227_exp_vs_2737_exp
PP_0909	332	308	188	267	227	272	258	325	295.267	283.506	232.068	235.689	279.681	269.388	286.168	289.317	8.08327	0.10374	0.370017	0.91472	NC_002947	1050855	1051919	-1	NA	hypothetical_protein	3227_exp_vs_2737_exp
PP_0910	107	118	88	133	88	124	86	94	95.1612	108.616	108.628	117.403	108.423	122.809	95.3894	83.6794	6.71404	-0.0670107	0.654131	1	NC_002947	1051939	1053366	-1	NA	hypothetical_protein	3227_exp_vs_2737_exp
PP_0911	10	5	7	6	8	9	1	12	8.89357	4.60237	8.64084	5.29637	9.85659	8.91357	1.10918	10.6825	2.85575	0.15581	0.821771	1	NC_002947	1053476	1053862	-1	NA	hypothetical_protein	3227_exp_vs_2737_exp
PP_0912	3	3	10	19	8	11	5	7	2.66807	2.76142	12.3441	16.7719	9.85659	10.8944	5.5459	6.23145	3.06702	-0.0867984	0.931889	1	NC_002947	1053876	1054463	-1	NA	hypothetical_protein	3227_exp_vs_2737_exp
PP_0913	4825	4789	3495	5749	2850	3408	2747	3220	4291.15	4408.15	4314.25	5074.81	3511.41	3375.27	3046.92	2866.47	11.8933	-0.49891	0.00171897	0.041654	NC_002947	1054500	1055831	-1	NA	hypothetical_protein	3227_exp_vs_2737_exp
PP_0914	2205	2258	1763	2102	1795	2114	1916	2257	1961.03	2078.43	2176.26	1855.5	2211.57	2093.7	2125.19	2009.2	11.0108	0.064398	0.659608	1	NC_002947	1055990	1058071	-1	NA	GGDEF_domain-containing_protein	3227_exp_vs_2737_exp
PP_0915	24291	20312	16585	22374	18893	22018	19974	24350	21603.4	18696.7	20472.6	19750.2	23277.6	21806.5	22154.7	21676.5	14.3686	0.143035	0.3866	0.91833	NC_002947	1058291	1058887	-1	sodB	superoxide_dismutase	3227_exp_vs_2737_exp
PP_0916	6	6	5	2	3	4	2	2	5.33614	5.52284	6.17203	1.76546	3.69622	3.96159	2.21836	1.78041	1.88773	-0.689317	0.390194	0.920079	NC_002947	1059154	1059768	-1	NA	amino_acid_transporter_LysE	3227_exp_vs_2737_exp
PP_0917	101	96	97	91	67	87	86	98	89.8251	88.3655	119.737	80.3284	82.549	86.1645	95.3894	87.2403	6.50998	-0.106483	0.527718	0.978218	NC_002947	1059855	1060745	1	iciA	chromosome_initiation_inhibitor	3227_exp_vs_2737_exp
PP_0918	153	155	134	194	108	151	139	186	136.072	142.673	165.41	171.249	133.064	149.55	154.176	165.578	7.24995	-0.0308902	0.851665	1	NC_002947	1060795	1061787	1	NA	3-beta_hydroxysteroid_dehydrogenase/isomerase_family_protein	3227_exp_vs_2737_exp
PP_0919	462	444	391	494	332	438	413	517	410.883	408.69	482.653	436.068	409.049	433.794	458.091	460.237	8.77289	0.0188621	0.842035	1	NC_002947	1061861	1062730	1	NA	hypothetical_protein	3227_exp_vs_2737_exp
PP_0920	1592	1621	1211	1708	1013	1451	1410	1791	1415.86	1492.09	1494.86	1507.7	1248.09	1437.07	1563.94	1594.36	10.5208	-0.0164602	0.909338	1	NC_002947	1062839	1063888	-1	xenB	xenobiotic_reductase_B	3227_exp_vs_2737_exp
PP_0921	406	382	295	480	306	413	392	488	361.079	351.621	364.15	423.71	377.015	409.034	434.798	434.421	8.62207	0.141564	0.182974	0.739064	NC_002947	1063906	1064208	-1	NA	ArsR_family_transcriptional_regulator	3227_exp_vs_2737_exp
PP_0922	317	270	220	310	229	311	274	359	281.926	248.528	271.569	273.646	282.145	308.013	303.915	319.584	8.15808	0.174127	0.0853094	0.547893	NC_002947	1064359	1064943	1	NA	hypothetical_protein	3227_exp_vs_2737_exp
PP_0923	9	3	5	6	7	3	5	3	8.00421	2.76142	6.17203	5.29637	8.62452	2.97119	5.5459	2.67062	2.39151	-0.166379	0.776802	1	NC_002947	1065056	1065844	-1	NA	acyltransferase	3227_exp_vs_2737_exp
PP_0924	11	12	15	15	9	7	9	14	9.78293	11.0457	18.5161	13.2409	11.0887	6.93278	9.98261	12.4629	3.52763	-0.377925	0.305732	0.874335	NC_002947	1065844	1066599	-1	NA	hypothetical_protein	3227_exp_vs_2737_exp
PP_0925	900	940	483	838	643	792	598	965	800.421	865.246	596.218	739.727	792.224	784.394	663.289	859.05	9.57454	0.046045	0.720833	1	NC_002947	1066760	1067647	1	NA	hypothetical_protein	3227_exp_vs_2737_exp
PP_0926	232	235	194	274	204	227	182	268	206.331	216.311	239.475	241.868	251.343	224.82	201.871	238.575	7.83016	0.0200083	0.864991	1	NC_002947	1067835	1068782	1	NA	membrane_protein	3227_exp_vs_2737_exp
PP_0927	411	402	282	363	244	319	315	372	365.526	370.031	348.102	320.431	300.626	315.936	349.391	331.157	8.39825	-0.114333	0.26533	0.8378	NC_002947	1068839	1070200	1	aroP-I	aromatic_amino_acid_transport_protein	3227_exp_vs_2737_exp
PP_0928	181	191	153	205	138	181	130	171	160.974	175.811	188.864	180.959	170.026	179.262	144.193	152.225	7.39975	-0.130031	0.289368	0.857369	NC_002947	1070342	1071385	-1	NA	K+-dependent_Na+/Ca+_exchanger-like_protein	3227_exp_vs_2737_exp
PP_0929	26	29	15	20	22	22	14	23	23.1233	26.6937	18.5161	17.6546	27.1056	21.7887	15.5285	20.4748	4.41686	-0.0184062	0.947159	1	NC_002947	1071446	1071820	-1	NA	lipoprotein	3227_exp_vs_2737_exp
PP_0930	4340	4868	3590	5058	3556	4394	3715	5171	3859.81	4480.87	4431.52	4464.84	4381.25	4351.8	4120.6	4603.26	12.0824	0.018287	0.906387	1	NC_002947	1071947	1073392	-1	gatB	aspartyl/glutamyl-tRNA(Asn/Gln)_amidotransferase_subunit_B	3227_exp_vs_2737_exp
PP_0931	1588	1707	1134	1793	1312	1598	1407	1708	1412.3	1571.25	1399.82	1582.73	1616.48	1582.65	1560.62	1520.47	10.5796	0.0740283	0.599084	0.997567	NC_002947	1073404	1074855	-1	gatA	glutamyl-tRNA(Gln)_amidotransferase_subunit_A	3227_exp_vs_2737_exp
PP_0932	949	903	741	1124	854	990	851	987	844	831.188	914.694	992.188	1052.19	980.492	943.911	878.634	9.85959	0.106023	0.362579	0.910948	NC_002947	1074871	1075179	-1	gatC	aspartyl/glutamyl-tRNA(Asn/Gln)_amidotransferase_subunit_C	3227_exp_vs_2737_exp
PP_0933	1667	1975	1475	2322	1360	1712	1350	1590	1482.56	1817.94	1820.75	2049.7	1675.62	1695.56	1497.39	1415.43	10.7127	-0.190479	0.222498	0.790804	NC_002947	1075283	1076401	1	mreB	cell_wall_structural_actin-like_protein_MreB	3227_exp_vs_2737_exp
PP_0934	206	191	132	222	166	196	168	207	183.208	175.811	162.942	195.966	204.524	194.118	186.342	184.273	7.53751	0.0996314	0.413579	0.932938	NC_002947	1076622	1077620	1	mreC	cell_shape-determining_protein_MreC	3227_exp_vs_2737_exp
PP_0935	94	81	57	77	76	85	73	109	83.5996	74.5584	70.3611	67.9701	93.6376	84.1837	80.9701	97.0325	6.34343	0.263184	0.0728627	0.51122	NC_002947	1077617	1078108	1	mreD	rod_shape-determining_protein_MreD	3227_exp_vs_2737_exp
PP_0936	374	324	252	403	250	313	269	360	332.619	298.234	311.07	355.74	308.018	309.994	298.369	320.474	8.30708	-0.0692381	0.495642	0.964489	NC_002947	1078141	1078752	1	maf	septum_formation_protein	3227_exp_vs_2737_exp
PP_0937	1846	1859	1271	2029	1333	1558	1557	1892	1641.75	1711.16	1568.93	1791.06	1642.35	1543.04	1726.99	1684.27	10.7001	-0.0252016	0.859299	1	NC_002947	1078806	1080263	1	rng	endoribonuclease_G	3227_exp_vs_2737_exp
PP_0938	1192	1040	754	1179	717	946	873	1158	1060.11	957.293	930.742	1040.74	883.397	936.915	968.313	1030.86	9.93047	-0.0626077	0.586208	0.996771	NC_002947	1080346	1084167	1	NA	hypothetical_protein	3227_exp_vs_2737_exp
PP_0939	819	663	493	642	522	642	618	690	728.383	610.274	608.562	566.712	643.143	635.835	685.473	614.243	9.31408	0.0366944	0.739896	1	NC_002947	1084176	1085027	1	NA	carbon-nitrogen_hydrolase_family_protein	3227_exp_vs_2737_exp
PP_0940	1679	1557	1075	1578	1060	1410	1217	1583	1493.23	1433.18	1326.99	1392.95	1306	1396.46	1349.87	1409.2	10.4391	-0.0480122	0.715775	1	NC_002947	1085030	1086469	1	tldD	microcin_B17_maturation_protease	3227_exp_vs_2737_exp
PP_0941	652	579	494	620	483	562	514	629	579.861	532.954	609.796	547.292	595.092	556.603	570.118	559.94	9.15217	0.00751143	0.93976	1	NC_002947	1086527	1087048	-1	NA	ribosome_associated_protein	3227_exp_vs_2737_exp
PP_0942	461	497	418	488	332	439	397	485	409.994	457.476	515.981	430.772	409.049	434.784	440.344	431.75	8.78495	-0.0803632	0.454785	0.946258	NC_002947	1087146	1088504	1	pmbA	regulatory_protease	3227_exp_vs_2737_exp
PP_0943	15	8	8	12	7	10	10	4	13.3404	7.36379	9.87524	10.5927	8.62452	9.90396	11.0918	3.56083	3.20794	-0.311307	0.468686	0.948547	NC_002947	1088758	1089150	1	NA	hypothetical_protein	3227_exp_vs_2737_exp
PP_0944	39	38	41	57	15	32	34	25	34.6849	34.978	50.6106	50.3156	18.4811	31.6927	37.7121	22.2552	5.0988	-0.631173	0.0110951	0.170516	NC_002947	1089140	1090519	1	fumC-I	class_2_fumarate_hydratase	3227_exp_vs_2737_exp
PP_0945	23	24	13	18	15	6	18	24	20.4552	22.0914	16.0473	15.8891	18.4811	5.94238	19.9652	21.365	4.12892	-0.179839	0.600634	0.997567	NC_002947	1090547	1091008	1	NA	hypothetical_protein	3227_exp_vs_2737_exp
PP_0946	15	33	12	22	17	25	9	12	13.3404	30.3756	14.8129	19.42	20.9453	24.7599	9.98261	10.6825	4.16846	-0.231992	0.530653	0.979603	NC_002947	1090989	1091621	1	sodA	superoxide_dismutase	3227_exp_vs_2737_exp
PP_0947	12	13	9	18	12	5	17	18	10.6723	11.9662	11.1096	15.8891	14.7849	4.95198	18.856	16.0237	3.70231	0.137918	0.748318	1	NC_002947	1091618	1092526	1	NA	membrane_protein	3227_exp_vs_2737_exp
PP_0948	251	215	160	243	172	186	167	203	223.229	197.902	197.505	214.503	211.917	184.214	185.233	180.712	7.6381	-0.128623	0.24047	0.807186	NC_002947	1092554	1092826	-1	ptsH	phosphocarrier_protein_HPr	3227_exp_vs_2737_exp
PP_0949	2529	2538	1876	2590	1747	2243	2034	2427	2249.18	2336.16	2315.74	2286.27	2152.43	2221.46	2256.07	2160.53	11.1336	-0.063706	0.65755	1	NC_002947	1092845	1093699	-1	NA	ATP-binding_protein	3227_exp_vs_2737_exp
PP_0950	1543	1454	1123	1691	1228	1500	1208	1444	1372.28	1338.37	1386.24	1492.69	1512.99	1485.59	1339.89	1285.46	10.4529	0.00883855	0.950379	1	NC_002947	1093702	1094166	-1	ptsN	phosphotransferase_system_subunit_IIA	3227_exp_vs_2737_exp
PP_0951	25881	23581	19544	28688	19275	23647	20242	24253	23017.4	21705.7	24125.2	25323.7	23748.2	23419.9	22452	21590.2	14.5	-0.0461026	0.781917	1	NC_002947	1094179	1094487	-1	hpf	ribosome_hibernation_promoting_factor	3227_exp_vs_2737_exp
PP_0952	3605	3733	3097	4239	2825	3546	3043	3710	3206.13	3436.13	3822.95	3741.89	3480.61	3511.95	3375.23	3302.67	11.7665	-0.0555513	0.715233	1	NC_002947	1094567	1096060	-1	rpoN	RNA_polymerase_sigma-54_factor	3227_exp_vs_2737_exp
PP_0953	1705	1599	1171	1763	1118	1449	1354	1670	1516.35	1471.84	1445.49	1556.25	1377.46	1435.08	1501.83	1486.65	10.5252	-0.0462337	0.728212	1	NC_002947	1096236	1096961	-1	lptB	ABC_transporter_ATP-binding_protein	3227_exp_vs_2737_exp
PP_0954	2488	2788	2359	3421	2154	2328	1993	2950	2212.72	2566.28	2911.96	3019.82	2653.89	2305.64	2210.59	2626.11	11.3224	-0.128764	0.430642	0.943947	NC_002947	1096962	1097486	-1	NA	hypothetical_protein	3227_exp_vs_2737_exp
PP_0955	977	1071	973	1209	861	1027	832	1084	868.902	985.828	1201.08	1067.22	1060.82	1017.14	922.837	964.984	9.98144	-0.0561009	0.664937	1	NC_002947	1097473	1098045	-1	NA	hypothetical_protein	3227_exp_vs_2737_exp
PP_0956	482	501	328	587	354	477	545	530	428.67	461.157	404.885	518.162	436.154	472.419	604.503	471.81	8.88945	0.130777	0.289152	0.857301	NC_002947	1098054	1098578	-1	kdsC	3-deoxy-D-manno-octulosonate_8-phosphate_phosphatase	3227_exp_vs_2737_exp
PP_0957	1268	1153	873	1402	1066	1178	997	1280	1127.7	1061.31	1077.64	1237.59	1313.39	1166.69	1105.85	1139.46	10.1716	0.0691531	0.591206	0.997567	NC_002947	1098591	1099565	-1	kdsD	D-arabinose_5-phosphate_isomerase	3227_exp_vs_2737_exp
PP_0958	716	696	586	797	507	668	565	723	636.78	640.65	723.362	703.535	624.661	661.585	626.686	643.62	9.36052	-0.0810698	0.413575	0.932938	NC_002947	1099814	1100623	1	mlaF	ABC_transporter_ATP-binding_protein	3227_exp_vs_2737_exp
PP_0959	893	832	612	860	597	729	623	811	794.196	765.834	755.456	759.147	735.548	721.999	691.019	721.958	9.53665	-0.0991005	0.284839	0.855573	NC_002947	1100620	1101420	1	mlaE	phospholipid_ABC_transporter_permease	3227_exp_vs_2737_exp
PP_0960	946	932	695	995	606	821	736	879	841.332	857.882	857.912	878.316	746.637	813.115	816.356	782.492	9.68567	-0.12121	0.215432	0.785165	NC_002947	1101420	1101905	1	mlaD	phospholipid_ABC_transporter_substrate-binding_protein	3227_exp_vs_2737_exp
PP_0961	2419	2100	1751	2284	1888	2201	1913	2262	2151.35	1933	2161.44	2016.15	2326.16	2179.86	2121.86	2013.65	11.0447	0.0648042	0.659263	1	NC_002947	1101915	1102562	1	ttg2D	toluene_tolerance_protein	3227_exp_vs_2737_exp
PP_0962	630	485	473	579	376	552	460	574	560.295	446.43	583.874	511.1	463.26	546.699	510.222	510.979	9.01271	-0.0492522	0.670644	1	NC_002947	1102559	1102861	1	ttg2E	toluene-tolerance_protein	3227_exp_vs_2737_exp
PP_0963	1522	1493	1229	1808	1108	1301	1199	1600	1353.6	1374.27	1517.08	1595.97	1365.14	1288.51	1329.91	1424.33	10.4564	-0.111134	0.409436	0.929737	NC_002947	1102979	1103218	1	ttg2F	BolA_family_protein	3227_exp_vs_2737_exp
PP_0964	2032	2402	1877	2546	1456	2009	1606	2088	1807.17	2210.98	2316.98	2247.43	1793.9	1989.71	1781.34	1858.75	10.9626	-0.20927	0.16854	0.716484	NC_002947	1103242	1104507	1	murA	UDP-N-acetylglucosamine_1-carboxyvinyltransferase	3227_exp_vs_2737_exp
PP_0965	740	690	561	845	530	682	589	740	658.124	635.127	692.501	745.906	652.999	675.45	653.306	658.753	9.39108	-0.0489612	0.621426	1	NC_002947	1104599	1105234	1	hisG	ATP_phosphoribosyltransferase	3227_exp_vs_2737_exp
PP_0966	681	626	457	732	467	581	576	687	605.652	576.217	564.123	646.158	575.379	575.42	638.887	611.572	9.22683	0.00548273	0.964514	1	NC_002947	1105521	1106846	1	hisD	histidinol_dehydrogenase	3227_exp_vs_2737_exp
PP_0967	938	824	487	940	597	825	752	898	834.217	758.471	601.155	829.765	735.548	817.077	834.103	799.406	9.59982	0.0755355	0.52458	0.976601	NC_002947	1106849	1107895	1	hisC	histidinol-phosphate_aminotransferase	3227_exp_vs_2737_exp
PP_0968	103	137	120	123	94	108	97	118	91.6038	126.105	148.129	108.576	115.815	106.963	107.59	105.044	6.82812	-0.123761	0.446464	0.945491	NC_002947	1108011	1109252	-1	NA	hypothetical_protein	3227_exp_vs_2737_exp
PP_0969	67	62	40	70	42	43	46	75	59.5869	57.0694	49.3762	61.791	51.7471	42.587	51.0222	66.7655	5.78026	-0.103023	0.580592	0.994407	NC_002947	1109335	1109985	1	NA	GntR_family_transcriptional_regulator	3227_exp_vs_2737_exp
PP_0970	132	100	57	102	76	111	110	95	117.395	92.0474	70.3611	90.0384	93.6376	109.934	122.01	84.5696	6.60539	0.149246	0.419003	0.9362	NC_002947	1109975	1111279	1	NA	cyanate_MFS_transporter	3227_exp_vs_2737_exp
PP_0971	775	905	739	903	703	722	689	912	689.252	833.029	912.226	797.104	866.148	715.066	764.224	811.869	9.64126	-0.0335587	0.77508	1	NC_002947	1111389	1111865	1	NA	hypothetical_protein	3227_exp_vs_2737_exp
PP_0972	141	119	105	111	69	102	87	126	125.399	109.536	129.613	97.9829	85.0131	101.02	96.4986	112.166	6.73901	-0.228801	0.127938	0.648961	NC_002947	1111882	1112199	1	NA	hypothetical_protein	3227_exp_vs_2737_exp
PP_0973	640	763	504	730	554	698	559	686	569.188	702.322	622.14	644.392	682.569	691.297	620.031	610.682	9.32817	0.0373337	0.728232	1	NC_002947	1112147	1113154	-1	NA	nucleoid-associated_protein	3227_exp_vs_2737_exp
PP_0975	1635	1436	1285	1792	1266	1362	1244	1590	1454.1	1321.8	1586.21	1581.85	1559.81	1348.92	1379.82	1415.43	10.5075	-0.0594574	0.670558	1	NC_002947	1113524	1113805	1	hupN	DNA-binding_protein_HU	3227_exp_vs_2737_exp
PP_0976	169	183	122	198	135	159	146	218	150.301	168.447	150.597	174.78	166.33	157.473	161.94	194.065	7.37009	0.0777852	0.527492	0.978218	NC_002947	1113853	1114806	-1	rlmF	ribosomal_RNA_large_subunit_methyltransferase_F	3227_exp_vs_2737_exp
PP_0977	7225	6966	4746	7426	5769	6992	5946	7323	6425.6	6412.02	5858.49	6555.15	7107.83	6924.85	6595.18	6518.98	12.6763	0.104429	0.507622	0.966293	NC_002947	1114985	1117831	-1	valS	valine--tRNA_ligase	3227_exp_vs_2737_exp
PP_0978	215	209	118	228	193	268	220	232	191.212	192.379	145.66	201.262	237.79	265.426	244.019	206.528	7.70513	0.384722	0.00282408	0.0633648	NC_002947	1117915	1118280	-1	NA	hypothetical_protein	3227_exp_vs_2737_exp
PP_0979	64	56	34	63	42	54	39	47	56.9188	51.5465	41.9698	55.6119	51.7471	53.4814	43.258	41.8397	5.62958	-0.1145	0.510073	0.966293	NC_002947	1118286	1118714	-1	holC	DNA_polymerase_III_subunit_chi	3227_exp_vs_2737_exp
PP_0980	1952	1977	1255	1794	1332	1709	1544	1945	1736.02	1819.78	1549.18	1583.62	1641.12	1692.59	1712.57	1731.45	10.717	0.0190996	0.895096	1	NC_002947	1118765	1120258	-1	pepA	cytosol_aminopeptidase	3227_exp_vs_2737_exp
PP_0982	575	583	408	559	395	581	474	574	511.38	536.636	503.637	493.446	486.669	575.42	525.751	510.979	9.01666	0.0374067	0.705802	1	NC_002947	1120560	1121675	1	NA	YjgP/YjgQ_family_permease	3227_exp_vs_2737_exp
PP_0983	396	419	280	372	272	400	384	401	352.185	385.679	345.634	328.375	335.124	396.159	425.925	356.973	8.51386	0.100927	0.356889	0.909442	NC_002947	1121668	1122729	1	NA	membrane_protein	3227_exp_vs_2737_exp
PP_0984	475	584	380	645	403	504	411	585	422.445	537.557	469.074	569.36	496.526	499.16	455.873	520.771	8.95517	-0.0189708	0.868608	1	NC_002947	1122876	1123364	-1	NA	membrane_protein	3227_exp_vs_2737_exp
PP_0986	1519	2408	1794	1672	1271	1746	1372	1802	1350.93	2216.5	2214.52	1475.92	1565.97	1729.23	1521.79	1604.15	10.737	-0.176718	0.336507	0.89467	NC_002947	1124021	1125142	-1	gcvT-I	aminomethyltransferase	3227_exp_vs_2737_exp
PP_0987	1110	1229	842	925	748	1023	847	1063	987.186	1131.26	1039.37	816.524	921.591	1013.18	939.475	946.29	9.92803	-0.0569429	0.652927	1	NC_002947	1125170	1126546	-1	tdcG-II	L-serine_dehydratase	3227_exp_vs_2737_exp
PP_0988	3403	3759	2243	3098	2766	3227	3018	3841	3026.48	3460.06	2768.77	2734.69	3407.92	3196.01	3347.5	3419.28	11.6282	0.157244	0.308811	0.875935	NC_002947	1126695	1129550	-1	gcvP-I	glycine_dehydrogenase	3227_exp_vs_2737_exp
PP_0989	565	696	384	541	466	530	613	819	502.487	640.65	474.012	477.556	574.146	524.91	679.927	729.079	9.16244	0.259827	0.0474702	0.421791	NC_002947	1129562	1129945	-1	gcvH-I	glycine_cleavage_system_protein_H	3227_exp_vs_2737_exp
PP_0990	62	30	23	46	30	49	28	41	55.1401	27.6142	28.3913	40.6055	36.9622	48.5294	31.057	36.4985	5.2517	0.012268	1	1	NC_002947	1130249	1130635	-1	NA	DoxX_family_protein	3227_exp_vs_2737_exp
PP_0991	25	25	19	9	7	7	10	23	22.2339	23.0119	23.4537	7.94456	8.62452	6.93278	11.0918	20.4748	3.90924	-0.701716	0.0860166	0.548811	NC_002947	1130709	1131482	-1	NA	hypothetical_protein	3227_exp_vs_2737_exp
PP_0992	86	69	50	75	55	79	43	80	76.4847	63.5127	61.7203	66.2047	67.7641	78.2413	47.6947	71.2165	6.05753	-0.0162766	0.950025	1	NC_002947	1131479	1132312	-1	NA	hypothetical_protein	3227_exp_vs_2737_exp
PP_0993	157	147	65	122	116	126	117	133	139.629	135.31	80.2364	107.693	142.921	124.79	129.774	118.398	6.93268	0.15644	0.365833	0.912019	NC_002947	1132329	1132616	-1	NA	hypothetical_protein	3227_exp_vs_2737_exp
PP_0994	489	424	341	385	350	426	338	424	434.896	390.281	420.932	339.851	431.226	421.909	374.903	377.448	8.63997	0.0176532	0.878438	1	NC_002947	1132888	1133424	1	NA	RNA_polymerase_sigma_factor	3227_exp_vs_2737_exp
PP_0995	117	132	57	109	63	84	91	100	104.055	121.503	70.3611	96.2175	77.6207	83.1933	100.935	89.0207	6.5348	-0.160829	0.339256	0.895674	NC_002947	1133414	1134055	1	NA	membrane_protein	3227_exp_vs_2737_exp
PP_0996	83	63	46	64	28	67	47	64	73.8166	57.9899	56.7827	56.4947	34.4981	66.3566	52.1314	56.9732	5.82555	-0.223166	0.281996	0.854315	NC_002947	1134133	1135338	-1	gltS	glutamate:sodium_symporter	3227_exp_vs_2737_exp
PP_0997	210	248	161	246	179	259	191	244	186.765	228.278	198.739	217.151	220.541	256.513	211.853	217.21	7.76107	0.124966	0.28728	0.857301	NC_002947	1135466	1136974	-1	NA	sigma-54_dependent_transcriptional_regulator/sensory_box_protein	3227_exp_vs_2737_exp
PP_0998	2982	3049	2518	2628	2411	2784	2143	2650	2652.06	2806.53	3108.23	2319.81	2970.53	2757.26	2376.97	2359.05	11.3817	-0.0571492	0.728202	1	NC_002947	1137115	1137543	-1	NA	hypothetical_protein	3227_exp_vs_2737_exp
PP_0999	7416	10122	7579	7855	5773	7435	5668	7583	6595.47	9317.04	9355.56	6933.84	7112.76	7363.6	6286.83	6750.44	12.8614	-0.227	0.209206	0.775682	NC_002947	1137540	1138469	-1	arcC	carbamate_kinase	3227_exp_vs_2737_exp
PP_1000	17771	23370	18224	17433	16009	18698	14483	17793	15804.8	21511.5	22495.8	15388.6	19724.3	18518.4	16064.2	15839.5	14.1483	-0.100376	0.59959	0.997567	NC_002947	1138634	1139644	-1	arcB	ornithine_carbamoyltransferase	3227_exp_vs_2737_exp
PP_1001	11553	13847	10084	10700	9160	10824	9082	11044	10274.7	12745.8	12447.7	9445.2	11285.8	10720.1	10073.6	9831.44	13.4049	-0.0998248	0.564911	0.989923	NC_002947	1139714	1140967	-1	arcA	arginine_deiminase	3227_exp_vs_2737_exp
PP_1002	4873	4581	3394	3882	3019	4180	3978	4538	4333.84	4216.69	4189.57	3426.75	3719.63	4139.86	4412.31	4039.76	11.9872	0.0128559	0.936291	1	NC_002947	1141001	1142428	-1	arcD-I	arginine/ornithine_antiporter	3227_exp_vs_2737_exp
PP_1003	551	516	372	531	392	495	438	530	490.036	474.965	459.199	468.729	482.973	490.246	485.82	471.81	8.90071	0.0286158	0.766089	1	NC_002947	1142865	1144292	1	arcD-II	arginine/ornithine_antiporter	3227_exp_vs_2737_exp
PP_1004	11	12	17	12	8	5	17	7	9.78293	11.0457	20.9849	10.5927	9.85659	4.95198	18.856	6.23145	3.51492	-0.393493	0.385453	0.91833	NC_002947	1144272	1144685	-1	NA	hypothetical_protein	3227_exp_vs_2737_exp
PP_1005	131	135	76	111	90	115	84	101	116.506	124.264	93.8148	97.9829	110.887	113.896	93.171	89.9109	6.71436	-0.0848365	0.552153	0.986535	NC_002947	1144740	1145333	-1	hemO	heme_oxygenase	3227_exp_vs_2737_exp
PP_1006	51	42	17	40	23	35	43	28	45.3572	38.6599	20.9849	35.3092	28.3377	34.6639	47.6947	24.9258	5.10797	-0.0490379	0.839473	1	NC_002947	1145474	1148062	-1	NA	heme_receptor	3227_exp_vs_2737_exp
PP_1007	140	133	124	140	84	111	124	145	124.51	122.423	153.066	123.582	103.494	109.934	137.538	129.08	6.96965	-0.12524	0.396423	0.925402	NC_002947	1148189	1149244	-1	NA	transmembrane_sensor	3227_exp_vs_2737_exp
PP_1008	13	12	6	10	7	7	5	7	11.5616	11.0457	7.40643	8.82729	8.62452	6.93278	5.5459	6.23145	3.02608	-0.506852	0.204778	0.771925	NC_002947	1149241	1149753	-1	NA	RNA_polymerase_subunit_sigma-24	3227_exp_vs_2737_exp
PP_1009	619	687	406	589	369	504	534	557	550.512	632.366	501.169	519.927	454.635	499.16	592.302	495.845	9.05081	-0.110165	0.338605	0.894793	NC_002947	1150010	1151011	-1	gapA	glyceraldehyde-3-phosphate_dehydrogenase	3227_exp_vs_2737_exp
PP_1010	926	877	553	806	593	753	698	880	823.545	807.256	682.626	711.48	730.62	745.769	774.207	783.382	9.56483	0.00431996	0.97364	1	NC_002947	1151276	1153102	1	edd	phosphogluconate_dehydratase	3227_exp_vs_2737_exp
PP_1011	1900	1661	1285	1742	1285	1599	1307	1879	1689.78	1528.91	1586.21	1537.71	1583.21	1583.64	1449.7	1672.7	10.6248	-0.0121877	0.932841	1	NC_002947	1153099	1154058	1	glk	glucokinase	3227_exp_vs_2737_exp
PP_1012	262	218	174	294	154	227	227	267	233.012	200.663	214.787	259.522	189.739	224.82	251.784	237.685	7.82337	-0.00629864	0.968659	1	NC_002947	1154137	1154862	1	gltR-II	two-component_system_response_regulator	3227_exp_vs_2737_exp
PP_1013	119	128	91	79	69	87	82	116	105.833	117.821	112.331	69.7356	85.0131	86.1645	90.9527	103.264	6.58883	-0.151033	0.402901	0.925402	NC_002947	1154843	1156297	1	NA	sensor_histidine_kinase	3227_exp_vs_2737_exp
PP_1014	193	163	100	146	122	145	109	244	171.646	150.037	123.441	128.878	150.313	143.607	120.901	217.21	7.23438	0.13894	0.419831	0.936501	NC_002947	1156513	1157763	1	yihS	aldose-ketose_isomerase	3227_exp_vs_2737_exp
PP_1015	563	536	428	531	376	508	450	538	500.708	493.374	528.326	468.729	463.26	503.121	499.131	478.931	8.94226	-0.0342353	0.732136	1	NC_002947	1157868	1159154	1	gtsA	mannose/glucose_ABC_transporter_substrate-binding_protein	3227_exp_vs_2737_exp
PP_1016	32	28	19	24	13	33	26	22	28.4594	25.7733	23.4537	21.1855	16.017	32.6831	28.8387	19.5846	4.61462	-0.0257438	1	1	NC_002947	1159288	1160196	1	gtsB	ABC_transporter_permease	3227_exp_vs_2737_exp
PP_1017	38	26	8	16	14	9	17	26	33.7956	23.9323	9.87524	14.1237	17.249	8.91357	18.856	23.1454	4.22184	-0.261799	0.501199	0.964489	NC_002947	1160189	1161034	1	gtsC	mannose/glucose_ABC_transporter_permease	3227_exp_vs_2737_exp
PP_1018	114	118	79	85	94	116	88	125	101.387	108.616	97.518	75.032	115.815	114.886	97.6078	111.276	6.67976	0.200482	0.176106	0.72688	NC_002947	1161038	1162192	1	gtsD	mannose/glucose_ABC_transporter_ATP_binding_protein	3227_exp_vs_2737_exp
PP_1019	684	607	432	587	478	562	530	706	608.32	558.728	533.263	518.162	588.931	556.603	587.865	628.486	9.16054	0.0903718	0.367991	0.912275	NC_002947	1162233	1163576	1	oprB-I	carbohydrate-selective_porin	3227_exp_vs_2737_exp
PP_1020	252	264	164	230	173	203	224	277	224.118	243.005	202.442	203.028	213.149	201.05	248.456	246.587	7.79884	0.059356	0.625044	1	NC_002947	1163694	1164548	1	yeaD	glucose-6-phosphate_1-epimerase	3227_exp_vs_2737_exp
PP_1021	474	429	287	447	345	406	329	472	421.555	394.883	354.274	394.58	425.066	402.101	364.92	420.178	8.63354	0.0426554	0.696487	1	NC_002947	1164541	1165404	-1	hexR	DNA-binding_transcriptional_regulator	3227_exp_vs_2737_exp
PP_1022	785	886	654	858	691	845	1086	1351	698.145	815.54	807.301	757.382	851.363	836.885	1204.57	1202.67	9.79388	0.411869	0.00377044	0.0780371	NC_002947	1165616	1167085	1	zwfA	glucose_6-phosphate-1-dehydrogenase	3227_exp_vs_2737_exp
PP_1023	280	366	206	317	224	343	449	639	249.02	336.893	254.288	279.825	275.985	339.706	498.021	568.842	8.42288	0.587121	0.00163258	0.0399471	NC_002947	1167057	1167785	1	pgl	6-phosphogluconolactonase	3227_exp_vs_2737_exp
PP_1024	226	250	206	250	220	216	296	411	200.995	230.119	254.288	220.682	271.056	213.926	328.317	365.875	8.01353	0.380061	0.0112945	0.172181	NC_002947	1167776	1168483	1	eda	KHG/KDPG_aldolase	3227_exp_vs_2737_exp
PP_1025	14173	13594	9875	14049	10296	12436	12007	13802	12604.9	12512.9	12189.8	12401.5	12685.4	12316.6	13317.9	12286.6	13.6141	0.0258172	0.872255	1	NC_002947	1168736	1170409	-1	leuA	2-isopropylmalate_synthase	3227_exp_vs_2737_exp
PP_1026	96	91	98	90	76	106	87	105	85.3783	83.7631	120.972	79.4456	93.6376	104.982	96.4986	93.4717	6.56588	0.0724448	0.618482	0.9994	NC_002947	1170842	1171669	-1	NA	M23/M37_family_peptidase	3227_exp_vs_2737_exp
PP_1027	164	184	105	176	105	172	142	183	145.855	169.367	129.613	155.36	129.368	170.348	157.503	162.908	7.25285	0.0471338	0.730749	1	NC_002947	1171673	1173052	-1	xseA	exodeoxyribonuclease_7_large_subunit	3227_exp_vs_2737_exp
PP_1028	183	169	131	211	114	180	134	179	162.752	155.56	161.707	186.256	140.456	178.271	148.63	159.347	7.33581	-0.0883325	0.488635	0.960503	NC_002947	1173147	1174025	-1	NA	LysR_family_transcriptional_regulator	3227_exp_vs_2737_exp
PP_1029	100	106	48	99	69	99	85	114	88.9357	97.5702	59.2515	87.3902	85.0131	98.0492	94.2802	101.484	6.4727	0.185374	0.267618	0.841276	NC_002947	1174123	1174878	1	NA	membrane_protein	3227_exp_vs_2737_exp
PP_1030	264	234	216	254	179	245	224	324	234.79	215.391	266.632	224.213	220.541	242.647	248.456	288.427	7.92199	0.0877968	0.437239	0.944952	NC_002947	1174926	1175483	1	NA	hypothetical_protein	3227_exp_vs_2737_exp
PP_1031	7677	7978	5960	9039	5852	7639	6411	8019	6827.59	7343.54	7357.06	7978.99	7210.1	7565.64	7110.95	7138.57	12.8369	-0.0237575	0.881707	1	NC_002947	1175570	1177039	1	guaB	IMP_dehydrogenase_and_single_strand_DNA_binding_factor	3227_exp_vs_2737_exp
PP_1032	3074	2965	2292	3375	2623	3282	2850	3321	2733.88	2729.21	2829.26	2979.21	3231.73	3250.48	3161.16	2956.38	11.5408	0.160708	0.281012	0.854315	NC_002947	1177118	1178695	1	guaA	glutamine-hydrolyzing_GMP_synthase	3227_exp_vs_2737_exp
PP_1033	2560	2379	1810	2325	1764	2194	1869	2217	2276.75	2189.81	2234.27	2052.35	2173.38	2172.93	2073.06	1973.59	11.0653	-0.0606289	0.677075	1	NC_002947	1178789	1180777	-1	NA	sulfatase_domain-containing_protein	3227_exp_vs_2737_exp
PP_1034	762	843	559	901	470	619	432	636	677.69	775.96	690.033	795.339	579.075	613.055	479.165	566.172	9.32439	-0.393469	0.000349783	0.0102778	NC_002947	1180948	1182354	1	cumA	multicopper_oxidase	3227_exp_vs_2737_exp
PP_1035	114	119	58	110	59	103	67	106	101.387	109.536	71.5955	97.1002	72.6924	102.011	74.315	94.3619	6.49604	-0.144745	0.400443	0.925402	NC_002947	1182396	1182833	1	tadA	tRNA_adenosine(34)_deaminase_TadA	3227_exp_vs_2737_exp
PP_1036	1332	1306	1021	1275	1031	1204	1049	1378	1184.62	1202.14	1260.33	1125.48	1270.27	1192.44	1163.53	1226.71	10.2326	0.0240925	0.844416	1	NC_002947	1182927	1184384	-1	mltF	membrane-bound_lytic_murein_transglycosylase_F	3227_exp_vs_2737_exp
PP_1037	6635	6919	4835	6839	5113	6120	5613	7123	5900.88	6368.76	5968.35	6036.98	6299.59	6061.23	6225.82	6340.94	12.5863	0.0382732	0.805286	1	NC_002947	1184796	1188695	1	purL	phosphoribosylformylglycinamidine_synthase	3227_exp_vs_2737_exp
PP_1038	83	72	53	85	41	52	45	72	73.8166	66.2741	65.4235	75.032	50.515	51.5006	49.9131	64.0949	5.94357	-0.37705	0.0202762	0.257817	NC_002947	1188699	1189010	1	NA	hypothetical_protein	3227_exp_vs_2737_exp
PP_1039	17	19	8	17	15	9	17	9	15.1191	17.489	9.87524	15.0064	18.4811	8.91357	18.856	8.01186	3.80356	-0.0833461	0.814078	1	NC_002947	1189052	1189813	-1	tatC-I	Sec-independent_protein_translocase_protein	3227_exp_vs_2737_exp
PP_1040	1	0	0	0	0	0	2	1	0.889357	0	0	0	0	0	2.21836	0.890207	-1.26646	1.80541	0.629888	1	NC_002947	1189810	1190100	-1	tatB-I	Sec-independent_protein_translocase_TatB	3227_exp_vs_2737_exp
PP_1041	1	1	3	1	0	2	2	1	0.889357	0.920474	3.70322	0.882729	0	1.98079	2.21836	0.890207	0.512302	-0.329636	1	1	NC_002947	1190100	1190333	-1	tatA-I	twin_arginine_protein_export_complex_subunit	3227_exp_vs_2737_exp
PP_1042	9	6	6	9	4	10	8	14	8.00421	5.52284	7.40643	7.94456	4.9283	9.90396	8.87343	12.4629	3.01428	0.324764	0.49467	0.964489	NC_002947	1190479	1191444	1	xcpX	type_II_secretion_system_protein_K	3227_exp_vs_2737_exp
PP_1043	44	29	26	45	31	25	36	37	39.1317	26.6937	32.0945	39.7228	38.1943	24.7599	39.9304	32.9377	5.09518	-0.0192088	0.92297	1	NC_002947	1191574	1193649	-1	upxB	phosphatase	3227_exp_vs_2737_exp
PP_1044	1	2	0	4	0	2	4	4	0.889357	1.84095	0	3.53092	0	1.98079	4.43672	3.56083	0.982622	0.672355	0.477962	0.954074	NC_002947	1193862	1195514	1	uxpA	lipoprotein_UxpA	3227_exp_vs_2737_exp
PP_1045	2	0	1	2	2	0	0	2	1.77871	0	1.23441	1.76546	2.46415	0	0	1.78041	0.171098	-0.170966	1	1	NC_002947	1195511	1195936	1	xcpP	type_II_secretion_pathway_protein_XcpP	3227_exp_vs_2737_exp
PP_1046	9	4	8	12	2	8	7	8	8.00421	3.6819	9.87524	10.5927	2.46415	7.92317	7.76425	7.12165	2.83323	-0.347393	0.477407	0.953971	NC_002947	1195940	1197694	1	xcpQ	type_II_secretion_pathway_protein_XcpQ	3227_exp_vs_2737_exp
PP_1047	8	1	1	4	2	1	2	3	7.11486	0.920474	1.23441	3.53092	2.46415	0.990396	2.21836	2.67062	1.3694	-0.617489	0.417234	0.935729	NC_002947	1197691	1199142	1	gspE	protein_secretion_protein	3227_exp_vs_2737_exp
PP_1048	3	0	1	3	0	6	1	0	2.66807	0	1.23441	2.64819	0	5.94238	1.10918	0	0.764792	0.106301	1	1	NC_002947	1199146	1200348	1	gspF	protein_secretion_protein	3227_exp_vs_2737_exp
PP_1049	4	6	4	9	1	5	1	1	3.55743	5.52284	4.93762	7.94456	1.23207	4.95198	1.10918	0.890207	1.74484	-1.42426	0.0245329	0.291059	NC_002947	1200345	1200800	1	gspG	protein_secretion_protein	3227_exp_vs_2737_exp
PP_1050	2	5	0	2	0	0	3	1	1.77871	4.60237	0	1.76546	0	0	3.32754	0.890207	0.55133	-0.949716	0.410299	0.931039	NC_002947	1200804	1201235	1	xcpU	type_II_secretion_pathway_protein_XcpU	3227_exp_vs_2737_exp
PP_1051	1	2	0	0	1	0	0	1	0.889357	1.84095	0	0	1.23207	0	0	0.890207	-0.732661	-0.363447	1	1	NC_002947	1201193	1201600	1	xcpV	type_II_secretion_pathway_protein_XcpV	3227_exp_vs_2737_exp
PP_1052	3	8	2	0	1	2	2	1	2.66807	7.36379	2.46881	0	1.23207	1.98079	2.21836	0.890207	1.15209	-0.983683	0.201145	0.769194	NC_002947	1201597	1202187	1	xcpW	type_II_secretion_pathway_protein_XcpW	3227_exp_vs_2737_exp
PP_1053	19	37	32	64	27	22	14	42	16.8978	34.0575	39.501	56.4947	33.266	21.7887	15.5285	37.3887	4.97685	-0.444679	0.203905	0.771101	NC_002947	1202172	1203260	1	xcpY	type_II_secretion_pathway_protein_XcpY	3227_exp_vs_2737_exp
PP_1054	2	2	1	3	2	0	3	3	1.77871	1.84095	1.23441	2.64819	2.46415	0	3.32754	2.67062	0.994188	0.173727	1	1	NC_002947	1203257	1203643	1	xcpZ	type_II_secretion_pathway_protein_XcpZ	3227_exp_vs_2737_exp
PP_1055	13	15	1	15	16	4	7	21	11.5616	13.8071	1.23441	13.2409	19.7132	3.96159	7.76425	18.6943	3.482	0.331405	0.563839	0.989923	NC_002947	1203658	1204302	1	gspN	type_II_secretion_pathway_protein_GspN	3227_exp_vs_2737_exp
PP_1056	822	655	562	621	564	723	532	580	731.051	602.91	693.736	548.175	694.89	716.057	590.083	516.32	9.31427	-0.0331556	0.800306	1	NC_002947	1204462	1205223	-1	NA	iron-chelator_utilization_protein	3227_exp_vs_2737_exp
PP_1057	400	427	322	339	266	341	301	367	355.743	393.042	397.479	299.245	327.732	337.725	333.863	326.706	8.43513	-0.124469	0.265185	0.8378	NC_002947	1205216	1205761	-1	NA	PadR_family_transcriptional_regulator	3227_exp_vs_2737_exp
PP_1058	1485	1510	1107	1417	1031	1346	1259	1533	1320.7	1389.92	1366.49	1250.83	1270.27	1333.07	1396.46	1364.69	10.3843	0.00986605	0.937041	1	NC_002947	1205851	1209000	-1	NA	hypothetical_protein	3227_exp_vs_2737_exp
PP_1059	234	192	184	170	114	159	162	181	208.11	176.731	227.131	150.064	140.456	157.473	179.687	161.127	7.4464	-0.25462	0.0801872	0.530002	NC_002947	1209392	1210810	1	ytnA	amino_acid_permease_YtnA	3227_exp_vs_2737_exp
PP_1060	421	415	306	393	370	416	365	444	374.419	381.997	377.728	346.913	455.867	412.005	404.85	395.252	8.61815	0.17147	0.0902239	0.557266	NC_002947	1210847	1212466	-1	NA	glutamate_synthase_large_subunit	3227_exp_vs_2737_exp
PP_1061	240	253	164	232	151	233	203	229	213.446	232.88	202.442	204.793	186.043	230.762	225.163	203.857	7.73078	-0.0131333	0.92787	1	NC_002947	1212654	1216958	-1	NA	ATP-dependent_DNA_helicase	3227_exp_vs_2737_exp
PP_1062	29	27	17	34	12	28	17	18	25.7914	24.8528	20.9849	30.0128	14.7849	27.7311	18.856	16.0237	4.47077	-0.393168	0.143351	0.674406	NC_002947	1217095	1217508	1	NA	MutT/nudix_family_protein	3227_exp_vs_2737_exp
PP_1063	288	239	193	230	237	325	230	264	256.135	219.993	238.24	203.028	292.002	321.879	255.111	235.015	7.97497	0.267132	0.033433	0.349168	NC_002947	1217492	1218409	-1	metR-I	homocysteine-binding_DNA-binding_transcriptional_regulator	3227_exp_vs_2737_exp
PP_1064	22	13	22	20	16	10	19	18	19.5659	11.9662	27.1569	17.6546	19.7132	9.90396	21.0744	16.0237	4.15719	-0.194489	0.593404	0.997567	NC_002947	1218464	1219600	1	NA	alpha/beta_family_hydrolase	3227_exp_vs_2737_exp
PP_1065	36	36	34	56	22	42	33	41	32.0168	33.1371	41.9698	49.4328	27.1056	41.5967	36.6029	36.4985	5.21915	-0.142789	0.554948	0.986634	NC_002947	1219618	1219953	-1	glmP	alginate_biosynthesis_membrane_protein	3227_exp_vs_2737_exp
PP_1066	334	307	208	322	221	271	238	337	297.045	282.586	256.756	284.239	272.288	268.397	263.985	300	8.11974	-0.0206891	0.84687	1	NC_002947	1219977	1221305	-1	dctD-II	C4-dicarboxylate_transport_transcriptional_regulator	3227_exp_vs_2737_exp
PP_1067	556	741	501	797	491	515	391	604	494.482	682.071	618.437	703.535	604.948	510.054	433.689	537.685	9.15682	-0.260078	0.0475373	0.421791	NC_002947	1221302	1223209	-1	NA	sensor_histidine_kinase	3227_exp_vs_2737_exp
PP_1068	2446	2527	1720	2516	2025	2481	2033	2593	2175.37	2326.04	2123.18	2220.95	2494.95	2457.17	2254.96	2308.31	11.1634	0.105315	0.472313	0.950212	NC_002947	1223275	1224045	-1	gltL	glutamate/aspartate_ABC_transporter_ATP_binding_protein	3227_exp_vs_2737_exp
PP_1069	652	645	462	626	504	541	567	621	579.861	593.706	570.295	552.588	620.965	535.804	628.905	552.818	9.17828	0.0261734	0.802833	1	NC_002947	1224006	1224677	-1	gltK	glutamate/aspartate_ABC_transporter_permease	3227_exp_vs_2737_exp
PP_1070	800	669	503	681	550	729	585	746	711.486	615.797	620.906	601.139	677.641	721.999	648.87	664.094	9.36068	0.0895618	0.377522	0.914925	NC_002947	1224678	1225424	-1	gltJ	glutamate/aspartate_ABC_transporter_permease	3227_exp_vs_2737_exp
PP_1071	37459	39335	31545	39239	32572	38538	32043	40747	33314.4	36206.8	38939.3	34637.4	40131.1	38167.9	35541.4	36273.3	15.1612	0.0690521	0.682769	1	NC_002947	1225570	1226490	-1	gltI	glutamate/aspartate_ABC_transporter_substrate-binding_protein	3227_exp_vs_2737_exp
PP_1072	326	292	198	332	205	275	196	300	289.93	268.778	244.412	293.066	252.575	272.359	217.399	267.062	8.03878	-0.119003	0.296452	0.864199	NC_002947	1226821	1231140	1	NA	leucine-rich_repeat-containing_protein	3227_exp_vs_2737_exp
PP_1073	128	218	137	142	117	139	156	135	113.838	200.663	169.114	125.348	144.153	137.665	173.032	120.178	7.20885	-0.0827212	0.645673	1	NC_002947	1231168	1232712	-1	glpD	aerobic_glycerol-3-phosphate_dehydrogenase	3227_exp_vs_2737_exp
PP_1074	414	448	381	461	346	432	330	476	368.194	412.372	470.308	406.938	426.298	427.851	366.029	423.738	8.68899	-0.0121441	0.932659	1	NC_002947	1232929	1233684	-1	glpR	DNA-binding_transcriptional_repressor_GlpR	3227_exp_vs_2737_exp
PP_1075	787	853	606	752	563	724	671	779	699.924	785.164	748.05	663.812	693.658	717.047	744.259	693.471	9.48814	-0.0243655	0.812098	1	NC_002947	1233786	1235285	-1	glpK	glycerol_kinase	3227_exp_vs_2737_exp
PP_1076	202	300	204	198	193	228	180	181	179.65	276.142	251.819	174.78	237.79	225.81	199.652	161.127	7.73622	-0.0981086	0.559254	0.986634	NC_002947	1235337	1236188	-1	glpF	aquaglyceroporin	3227_exp_vs_2737_exp
PP_1077	437	522	324	526	361	456	420	545	388.649	480.487	399.947	464.316	444.779	451.621	465.855	485.163	8.80534	0.0919058	0.385542	0.91833	NC_002947	1236491	1236961	1	ybaK	Cys-tRNAPro_deacylase	3227_exp_vs_2737_exp
PP_1078	589	711	586	739	644	700	639	718	523.831	654.457	723.362	652.337	793.456	693.278	708.765	639.169	9.39375	0.150428	0.201284	0.769194	NC_002947	1236999	1238108	-1	NA	ABC_transporter_ATP-binding_protein	3227_exp_vs_2737_exp
PP_1079	492	457	317	611	370	425	387	394	437.564	420.657	391.307	539.348	455.867	420.918	429.252	350.741	8.7495	-0.11067	0.358719	0.909442	NC_002947	1238105	1239025	-1	argF	ornithine_carbamoyltransferase	3227_exp_vs_2737_exp
PP_1080	460	416	271	361	304	361	318	395	409.104	382.917	334.524	318.665	374.55	357.533	352.719	351.632	8.49267	-0.00878767	0.931486	1	NC_002947	1239400	1241508	1	NA	molybdopterin-binding_oxidoreductase	3227_exp_vs_2737_exp
PP_1081	1906	1810	1421	2157	1360	1782	1522	2047	1695.11	1666.06	1754.09	1904.05	1675.62	1764.89	1688.17	1822.25	10.7701	-0.0141228	0.922576	1	NC_002947	1241600	1241935	1	grxD	monothiol_glutaredoxin	3227_exp_vs_2737_exp
PP_1082	5506	6471	5041	7184	5942	7646	6941	11255	4896.8	5956.39	6222.64	6341.53	7320.98	7572.57	7698.81	10019.3	12.7542	0.477809	0.00714256	0.125793	NC_002947	1241993	1242466	-1	bfr-II	bacterioferritin	3227_exp_vs_2737_exp
PP_1083	605	765	675	813	431	442	323	331	538.061	704.163	833.224	717.659	531.024	437.755	358.265	294.658	9.05547	-0.784361	2.51e-06	9.62e-05	NC_002947	1242666	1242884	-1	NA	(2Fe-2S)-binding_protein	3227_exp_vs_2737_exp
PP_1084	12205	11841	9470	12378	9810	12098	11985	13784	10854.6	10899.3	11689.8	10926.4	12086.6	11981.8	13293.5	12270.6	13.5182	0.161697	0.314985	0.879941	NC_002947	1243109	1243711	1	tsaA	peroxiredoxin	3227_exp_vs_2737_exp
PP_1085	284	277	217	329	208	252	228	275	252.577	254.971	267.866	290.418	256.271	249.58	252.893	244.807	8.01433	-0.0868669	0.404257	0.926655	NC_002947	1243810	1244484	-1	rnt	ribonuclease_T	3227_exp_vs_2737_exp
PP_1086	711	816	562	800	549	698	606	785	632.333	751.107	693.736	706.183	676.409	691.297	672.163	698.812	9.43094	-0.0233461	0.817113	1	NC_002947	1244481	1245527	-1	pyrC	dihydroorotase	3227_exp_vs_2737_exp
PP_1087	968	922	673	773	737	928	866	1011	860.898	848.677	830.755	682.35	908.038	919.088	960.549	899.999	9.75127	0.194451	0.0692021	0.500386	NC_002947	1245646	1246599	1	NA	OmpA_family_outer_membrane_protein	3227_exp_vs_2737_exp
PP_1088	2924	3399	2879	3904	2657	3277	3112	3475	2600.48	3128.69	3553.85	3446.17	3273.62	3245.53	3451.77	3093.47	11.6546	0.0374975	0.815102	1	NC_002947	1246970	1248187	1	argG	argininosuccinate_synthase	3227_exp_vs_2737_exp
PP_1089	68	37	32	46	29	35	34	37	60.4763	34.0575	39.501	40.6055	35.7301	34.6639	37.7121	32.9377	5.29412	-0.308244	0.157426	0.698836	NC_002947	1248255	1248737	-1	NA	hypothetical_protein	3227_exp_vs_2737_exp
PP_1090	592	496	468	460	411	503	474	518	526.499	456.555	577.702	406.055	506.382	498.169	525.751	461.127	8.95062	0.0179459	0.874916	1	NC_002947	1249104	1249727	1	bvgA	virulence_factors_transcription_regulator_BvgA	3227_exp_vs_2737_exp
PP_1091	1221	1278	1130	1389	1028	1179	1177	1365	1085.9	1176.37	1394.88	1226.11	1266.57	1167.68	1305.5	1215.13	10.2641	0.0210073	0.871313	1	NC_002947	1249798	1249974	-1	NA	hypothetical_protein	3227_exp_vs_2737_exp
PP_1092	138	128	93	164	112	138	123	114	122.731	117.821	114.8	144.768	137.992	136.675	136.429	101.484	6.98388	0.035504	0.836488	1	NC_002947	1250079	1250717	-1	nth	DNA_glycosylase/apyrimidinic_(AP)_lyase	3227_exp_vs_2737_exp
PP_1093	32	18	17	17	20	23	14	22	28.4594	16.5685	20.9849	15.0064	24.6415	22.7791	15.5285	19.5846	4.35355	0.0267179	0.94812	1	NC_002947	1250722	1251270	-1	NA	electron_transport_complex_protein	3227_exp_vs_2737_exp
PP_1094	47	27	38	48	29	27	40	37	41.7998	24.8528	46.9074	42.371	35.7301	26.7407	44.3672	32.9377	5.20587	-0.157794	0.524005	0.976546	NC_002947	1251239	1251841	-1	NA	electron_transport_complex_protein	3227_exp_vs_2737_exp
PP_1095	64	94	60	81	67	80	57	56	56.9188	86.5246	74.0643	71.5011	82.549	79.2317	63.2232	49.8516	6.13875	-0.0724402	0.722215	1	NC_002947	1251838	1252809	-1	NA	electron_transport_complex_protein	3227_exp_vs_2737_exp
PP_1096	9	5	4	7	6	11	4	7	8.00421	4.60237	4.93762	6.1791	7.39244	10.8944	4.43672	6.23145	2.71199	0.287506	0.613286	0.998809	NC_002947	1252806	1253354	-1	NA	electron_transport_complex_protein	3227_exp_vs_2737_exp
PP_1097	4029	4176	3433	4685	3368	4151	3745	4560	3583.22	3843.9	4237.71	4135.59	4149.62	4111.14	4153.88	4059.34	11.9778	0.0602263	0.694408	1	NC_002947	1253461	1255500	-1	metG	methionine--tRNA_ligase	3227_exp_vs_2737_exp
PP_1098	845	874	575	896	593	822	682	847	751.507	804.494	709.783	790.925	730.62	814.106	756.46	754.005	9.57741	-0.00071678	0.995461	1	NC_002947	1255659	1256753	1	mrp	ATP-dependent_Fe-S_cluster_transferase	3227_exp_vs_2737_exp
PP_1099	6933	8236	6949	11510	6320	6841	5780	8736	6165.91	7581.02	8577.88	10160.2	7786.71	6775.3	6411.06	7776.85	12.8994	-0.176218	0.349772	0.905817	NC_002947	1256921	1257130	-1	capB	cold_shock_protein_CapB	3227_exp_vs_2737_exp
PP_1100	1140	1061	916	1124	917	1186	1005	1065	1013.87	976.623	1130.72	992.188	1129.81	1174.61	1114.73	948.07	10.0493	0.0863855	0.489147	0.960812	NC_002947	1257458	1258024	1	dcd	deoxycytidine_triphosphate_deaminase	3227_exp_vs_2737_exp
PP_1101	16	30	14	31	14	12	20	22	14.2297	27.6142	17.2817	27.3646	17.249	11.8848	22.1836	19.5846	4.29111	-0.286712	0.342088	0.899952	NC_002947	1258086	1258346	1	NA	hypothetical_protein	3227_exp_vs_2737_exp
PP_1102	122	111	81	123	62	82	99	138	108.502	102.173	99.9868	108.576	76.3886	81.2125	109.809	122.849	6.65995	-0.103335	0.544798	0.982057	NC_002947	1258353	1259003	-1	NA	hypothetical_protein	3227_exp_vs_2737_exp
PP_1103	798	687	501	707	585	567	614	709	709.707	632.366	618.437	624.09	720.763	561.555	681.036	631.157	9.33849	0.00552192	0.972619	1	NC_002947	1259000	1261450	-1	NA	DEAD_box_family_ATP-dependent_helicase	3227_exp_vs_2737_exp
PP_1104	1757	1892	1246	1589	1369	1656	1389	1929	1562.6	1741.54	1538.07	1402.66	1686.71	1640.1	1540.65	1717.21	10.6467	0.0764401	0.597445	0.997567	NC_002947	1261519	1262634	-1	NA	AotO-related_protein	3227_exp_vs_2737_exp
PP_1105	47	30	23	50	28	36	32	24	41.7998	27.6142	28.3913	44.1365	34.4981	35.6543	35.4937	21.365	5.06898	-0.160345	0.495042	0.964489	NC_002947	1262748	1264406	-1	NA	ATP-dependent_DNA_ligase	3227_exp_vs_2737_exp
PP_1106	22	26	18	18	15	13	15	16	19.5659	23.9323	22.2193	15.8891	18.4811	12.8752	16.6377	14.2433	4.15516	-0.390907	0.150096	0.686567	NC_002947	1264403	1265419	-1	NA	hypothetical_protein	3227_exp_vs_2737_exp
PP_1108	513	515	324	421	306	448	410	470	456.24	474.044	399.947	371.629	377.015	443.698	454.763	418.397	8.7295	-0.00678724	0.95768	1	NC_002947	1265546	1267987	-1	quiP	acyl-homoserine_lactone_acylase_QuiP	3227_exp_vs_2737_exp
PP_1109	413	338	295	386	243	336	261	377	367.304	311.12	364.15	340.733	299.394	332.773	289.496	335.608	8.36499	-0.137827	0.197575	0.764376	NC_002947	1268091	1269431	-1	NA	GntR_family_transcriptional_regulator	3227_exp_vs_2737_exp
PP_1110	8372	8493	6986	9788	6301	8453	7203	8873	7445.7	7817.59	8623.56	8640.15	7763.3	8371.82	7989.42	7898.81	12.9781	-0.0225135	0.887824	1	NC_002947	1269613	1270317	1	NA	serine_acetyltransferase	3227_exp_vs_2737_exp
PP_1111	14764	13662	11048	15572	11485	13284	12054	14762	13130.5	12575.5	13637.7	13745.9	14150.4	13156.4	13370	13141.2	13.706	0.0196628	0.903371	1	NC_002947	1270314	1271102	1	NA	synthetase	3227_exp_vs_2737_exp
PP_1112	4707	3989	2904	4769	3206	4016	3483	4385	4186.2	3671.77	3584.71	4209.74	3950.03	3977.43	3863.27	3903.56	11.936	0.00385369	0.980818	1	NC_002947	1271099	1272310	1	NA	membrane_protein	3227_exp_vs_2737_exp
PP_1113	3902	3216	2053	4141	2658	3311	2612	3721	3470.27	2960.24	2534.23	3655.38	3274.85	3279.2	2897.18	3312.46	11.6316	0.0163187	0.922793	1	NC_002947	1272307	1273209	1	NA	pyridoxal-phosphate_dependent_enzyme_family_protein	3227_exp_vs_2737_exp
PP_1114	730	591	500	760	480	532	515	650	649.231	544	617.203	670.874	591.395	526.891	571.227	578.634	9.21209	-0.129586	0.202998	0.770549	NC_002947	1273377	1273574	-1	NA	SEC-C_domain-containing_protein	3227_exp_vs_2737_exp
PP_1115	234	193	148	243	139	196	177	215	208.11	177.651	182.692	214.503	171.258	194.118	196.325	191.394	7.58474	-0.0560994	0.636203	1	NC_002947	1273582	1274085	-1	NA	lipoprotein	3227_exp_vs_2737_exp
PP_1116	255	296	278	337	249	291	242	279	226.786	272.46	343.165	297.48	306.786	288.205	268.421	248.368	8.13667	-0.0360232	0.796842	1	NC_002947	1276659	1277369	-1	NA	resolvase_family_site-specific_recombinase	3227_exp_vs_2737_exp
PP_1117	54	33	20	27	28	27	31	22	48.0253	30.3756	24.6881	23.8337	34.4981	26.7407	34.3846	19.5846	4.91795	-0.139711	0.629238	1	NC_002947	1278736	1279995	-1	NA	hypothetical_protein	3227_exp_vs_2737_exp
PP_1118	1857	1733	1396	1934	1574	1969	1764	2069	1651.54	1595.18	1723.23	1707.2	1939.28	1950.09	1956.59	1841.84	10.8067	0.20334	0.147582	0.678641	NC_002947	1281217	1282908	-1	NA	recombinase-like_protein	3227_exp_vs_2737_exp
PP_1119	249	227	96	195	217	281	213	240	221.45	208.948	118.503	172.132	267.36	278.301	236.255	213.65	7.72665	0.465453	0.00478456	0.0914789	NC_002947	1282927	1283409	-1	NA	hypothetical_protein	3227_exp_vs_2737_exp
PP_1120	188	183	169	211	230	270	206	295	167.199	168.447	208.615	186.256	283.377	267.407	228.491	262.611	7.76888	0.512209	1.28e-05	0.000448777	NC_002947	1283409	1283903	-1	NA	hypothetical_protein	3227_exp_vs_2737_exp
PP_1121	7905	7953	5678	6242	8953	12130	10093	11533	7030.37	7320.53	7008.95	5510	11030.8	12013.5	11194.9	10266.8	13.0777	0.728011	1.75e-05	0.00059305	NC_002947	1284063	1284755	1	NA	OmpA_family_protein	3227_exp_vs_2737_exp
PP_1122	965	971	570	903	1058	1395	1148	1571	858.229	893.78	703.611	797.104	1303.53	1381.6	1273.34	1398.51	10.0273	0.719774	7.56e-09	3.97e-07	NC_002947	1284770	1285564	1	NA	OmpA_family_protein	3227_exp_vs_2737_exp
PP_1123	129	150	142	190	130	178	172	204	114.727	138.071	175.286	167.719	160.17	176.291	190.779	181.602	7.344	0.250629	0.0720538	0.508556	NC_002947	1285663	1285938	1	NA	hypothetical_protein	3227_exp_vs_2737_exp
PP_1124	331	199	170	249	205	264	205	237	294.377	183.174	209.849	219.8	252.575	261.465	227.382	210.979	7.86035	0.0701479	0.641697	1	NC_002947	1286055	1286519	-1	NA	membrane_protein	3227_exp_vs_2737_exp
PP_1125	509	535	377	593	350	463	422	484	452.683	492.454	465.371	523.458	431.226	458.554	468.074	430.86	8.86103	-0.11264	0.245533	0.816067	NC_002947	1286618	1288762	1	NA	putative_Helicase	3227_exp_vs_2737_exp
PP_1126	743	661	499	781	469	620	515	736	660.792	608.433	615.968	689.411	577.843	614.046	571.227	655.192	9.28496	-0.0903533	0.375283	0.914733	NC_002947	1288728	1291076	1	NA	hydrolase	3227_exp_vs_2737_exp
PP_1127	347	328	243	420	327	388	245	335	308.607	301.915	299.961	370.746	402.888	384.274	271.749	298.219	8.36483	0.0830306	0.549983	0.986535	NC_002947	1291210	1292355	1	estC	carboxylesterase	3227_exp_vs_2737_exp
PP_1128	1526	1418	1178	1450	1219	1613	1228	1497	1357.16	1305.23	1454.13	1279.96	1501.9	1597.51	1362.07	1332.64	10.4491	0.102571	0.45276	0.946258	NC_002947	1292398	1293432	1	NA	OmpA_family_protein	3227_exp_vs_2737_exp
PP_1129	1117	1203	811	1166	773	981	840	1193	993.412	1107.33	1001.1	1029.26	952.393	971.579	931.71	1062.02	9.97405	-0.0765218	0.504099	0.964489	NC_002947	1293452	1294099	1	pdxH	pyridoxine/pyridoxamine_5'-phosphate_oxidase	3227_exp_vs_2737_exp
PP_1130	231	179	128	184	155	202	182	172	205.441	164.765	158.004	162.422	190.971	200.06	201.871	153.116	7.48742	0.111292	0.423059	0.939145	NC_002947	1294139	1294444	-1	NA	hypothetical_protein	3227_exp_vs_2737_exp
PP_1131	1766	1584	1057	1616	1141	1386	1291	1664	1570.6	1458.03	1304.77	1426.49	1405.8	1372.69	1431.95	1481.3	10.4832	-0.017172	0.899493	1	NC_002947	1294520	1294984	1	slyB	outer_membrane_lipoprotein	3227_exp_vs_2737_exp
PP_1132	98	59	53	74	52	84	50	73	87.157	54.308	65.4235	65.322	64.0678	83.1933	55.459	64.9851	6.07654	-0.024077	0.930571	1	NC_002947	1295054	1296247	-1	nhaA-I	Na(+)/H(+)_antiporter_NhaA	3227_exp_vs_2737_exp
PP_1133	0	0	0	0	0	0	0	0	0	0	0	0	0	0	0	0	-3.17387	0.0121697	1	1	NC_002947	1296813	1298141	1	NA	transposase	3227_exp_vs_2737_exp
PP_1134	1876	1852	1435	2047	1421	1884	1535	1860	1668.43	1704.72	1771.37	1806.95	1750.78	1865.91	1702.59	1655.78	10.7655	0.00488727	0.973488	1	NC_002947	1298570	1300177	-1	NA	hypothetical_protein	3227_exp_vs_2737_exp
PP_1135	144	164	128	175	140	136	113	148	128.067	150.958	158.004	154.478	172.49	134.694	125.337	131.751	7.17425	-0.0680033	0.616143	0.99906	NC_002947	1300281	1301021	-1	NA	hypothetical_protein	3227_exp_vs_2737_exp
PP_1136	244	194	136	266	227	194	177	234	217.003	178.572	167.879	234.806	279.681	192.137	196.325	208.308	7.70812	0.134814	0.381223	0.917597	NC_002947	1301251	1302552	1	NA	hypothetical_protein	3227_exp_vs_2737_exp
PP_1137	1312	1122	925	1184	977	1173	1174	1330	1166.84	1032.77	1141.83	1045.15	1203.74	1161.74	1302.18	1183.98	10.1716	0.145369	0.241471	0.807894	NC_002947	1302674	1303375	-1	livF-I	ABC_transporter_ATP-binding_protein	3227_exp_vs_2737_exp
PP_1138	2202	2023	1547	2160	1797	2219	1897	2509	1958.36	1862.12	1909.63	1906.69	2214.04	2197.69	2104.11	2233.53	10.9969	0.19621	0.167657	0.716484	NC_002947	1303376	1304143	-1	livG	ABC_transporter_ATP-binding_protein	3227_exp_vs_2737_exp
PP_1139	1735	1532	1079	1683	1289	1558	1448	1826	1543.03	1410.17	1331.92	1485.63	1588.14	1543.04	1606.09	1625.52	10.565	0.140899	0.314193	0.879941	NC_002947	1304140	1305396	-1	livM	branched-chain_amino_acid_ABC_transporter_permease	3227_exp_vs_2737_exp
PP_1140	812	656	484	757	641	858	665	689	722.158	603.831	597.452	668.226	789.759	849.76	737.604	613.353	9.44291	0.206495	0.0837797	0.540823	NC_002947	1305393	1306316	-1	livH	branched-chain_amino_acid_ABC_transporter_permease	3227_exp_vs_2737_exp
PP_1141	15802	15453	11030	15541	11588	13911	13034	17063	14053.6	14224.1	13615.5	13718.5	14277.3	13777.4	14457	15189.6	13.7897	0.0532161	0.740761	1	NC_002947	1306502	1307617	-1	livK	branched-chain_amino_acids_ABC_transporter_substrate-binding_protein	3227_exp_vs_2737_exp
PP_1142	619	570	484	781	563	552	485	561	550.512	524.67	597.452	689.411	693.658	546.699	537.952	499.406	9.1796	-0.0524501	0.668846	1	NC_002947	1307911	1308288	1	NA	hypothetical_protein	3227_exp_vs_2737_exp
PP_1143	234	223	113	230	167	206	222	210	208.11	205.266	139.488	203.028	205.756	204.022	246.238	186.943	7.64068	0.157285	0.288706	0.857301	NC_002947	1308481	1309368	1	NA	3-hydroxyisobutyrate_dehydrogenase	3227_exp_vs_2737_exp
PP_1144	2793	2969	2042	2684	1935	2549	2408	2985	2483.97	2732.89	2520.66	2369.25	2384.06	2524.52	2670.9	2657.27	11.3123	0.0184375	0.901694	1	NC_002947	1309268	1311532	-1	NA	membrane_protein	3227_exp_vs_2737_exp
PP_1145	1946	2113	1412	2038	1532	1922	1627	2119	1730.69	1944.96	1742.98	1799	1887.54	1903.54	1804.63	1886.35	10.8433	0.0519102	0.715487	1	NC_002947	1311810	1314656	-1	rapA	RNA_polymerase-associated_protein_RapA	3227_exp_vs_2737_exp
PP_1146	1180	1237	908	1291	753	1053	1075	1229	1049.44	1138.63	1120.84	1139.6	927.752	1042.89	1192.37	1094.06	10.0874	-0.0634614	0.61306	0.998809	NC_002947	1314807	1315502	1	NA	hypothetical_protein	3227_exp_vs_2737_exp
PP_1147	161	118	104	131	105	137	105	156	143.186	108.616	128.378	115.638	129.368	135.684	116.464	138.872	6.98856	0.0697772	0.599638	0.997567	NC_002947	1315566	1315895	1	NA	hypothetical_protein	3227_exp_vs_2737_exp
PP_1148	126	92	83	100	83	100	96	101	112.059	84.6836	102.456	88.2729	102.262	99.0396	106.481	89.9109	6.61673	0.0375694	0.83302	1	NC_002947	1315931	1316125	1	NA	hypothetical_protein	3227_exp_vs_2737_exp
PP_1149	3840	3631	3224	2802	2844	3093	3159	3600	3415.13	3342.24	3979.72	2473.41	3504.02	3063.3	3503.9	3204.74	11.693	0.00713044	0.967259	1	NC_002947	1316261	1316377	1	NA	hypothetical_protein	3227_exp_vs_2737_exp
PP_1150	428	323	226	320	192	273	274	298	380.645	297.313	278.976	282.473	236.558	270.378	303.915	265.282	8.17354	-0.203793	0.103504	0.597122	NC_002947	1316583	1318571	1	NA	membrane_protein	3227_exp_vs_2737_exp
PP_1151	25	18	9	13	10	17	9	18	22.2339	16.5685	11.1096	11.4755	12.3207	16.8367	9.98261	16.0237	3.86276	-0.154225	0.693862	1	NC_002947	1318558	1318764	1	NA	hypothetical_protein	3227_exp_vs_2737_exp
PP_1152	312	239	213	320	183	266	210	272	277.479	219.993	262.928	282.473	225.47	263.445	232.928	242.136	7.9696	-0.113492	0.327269	0.889947	NC_002947	1318777	1319646	1	NA	membrane_fusion_efflux_protein	3227_exp_vs_2737_exp
PP_1153	59	71	43	61	74	82	60	76	52.4721	65.3537	53.0794	53.8465	91.1735	81.2125	66.5507	67.6557	6.03618	0.447991	0.00987216	0.157261	NC_002947	1319792	1320130	1	NA	putative_lipoprotein	3227_exp_vs_2737_exp
PP_1154	1084	1046	719	923	719	887	859	1052	964.063	962.816	887.538	814.759	885.861	878.482	952.785	936.498	9.83027	0.00968693	0.933788	1	NC_002947	1320145	1322730	-1	NA	sensory_box_protein	3227_exp_vs_2737_exp
PP_1155	115	134	96	107	78	107	105	131	102.276	123.344	118.503	94.452	96.1018	105.972	116.464	116.617	6.77103	-0.0112923	0.980772	1	NC_002947	1322782	1323855	-1	NA	YaiC/YhcK/ArdA_family_protein	3227_exp_vs_2737_exp
PP_1156	308	266	227	299	168	202	219	282	273.922	244.846	280.21	263.936	206.988	200.06	242.91	251.038	7.93459	-0.238431	0.0371455	0.369634	NC_002947	1324134	1325030	-1	yfdC	inner_membrane_protein	3227_exp_vs_2737_exp
PP_1157	143	172	133	210	140	185	159	177	127.178	158.322	164.176	185.373	172.49	183.223	176.359	157.567	7.37021	0.118976	0.373085	0.914733	NC_002947	1330776	1332419	1	NA	acetolactate_synthase	3227_exp_vs_2737_exp
PP_1159	252	224	199	265	212	286	177	288	224.118	206.186	245.647	233.923	261.2	283.253	196.325	256.38	7.8956	0.132154	0.285418	0.856053	NC_002947	1333675	1334829	1	NA	membrane_protein	3227_exp_vs_2737_exp
PP_1160	191	164	91	160	127	182	131	198	169.867	150.958	112.331	141.237	156.473	180.252	145.302	176.261	7.26424	0.196684	0.171906	0.721958	NC_002947	1334826	1335815	1	NA	asparaginase_family_protein	3227_exp_vs_2737_exp
PP_1161	1238	1281	1058	1411	912	1139	1054	1103	1101.02	1179.13	1306	1245.53	1123.65	1128.06	1169.07	981.898	10.1712	-0.134142	0.295175	0.86419	NC_002947	1335787	1336458	1	NA	lipoprotein	3227_exp_vs_2737_exp
PP_1162	146	182	108	135	146	170	147	159	129.846	167.526	133.316	119.168	179.883	168.367	163.049	141.543	7.22675	0.247679	0.0783696	0.526581	NC_002947	1336628	1337257	1	gstA	glutathione_S-transferase_GstA	3227_exp_vs_2737_exp
PP_1163	230	181	150	193	125	222	147	199	204.552	166.606	185.161	170.367	154.009	219.868	163.049	177.151	7.49256	-0.0252498	0.880238	1	NC_002947	1337285	1339321	1	NA	FAD-binding_oxidoreductase	3227_exp_vs_2737_exp
PP_1164	179	143	88	191	129	185	167	187	159.195	131.628	108.628	168.601	158.938	183.223	185.233	166.469	7.29419	0.288628	0.0465592	0.419107	NC_002947	1339430	1340326	1	NA	LysR_family_transcriptional_regulator	3227_exp_vs_2737_exp
PP_1165	155	123	88	133	88	118	103	112	137.85	113.218	108.628	117.403	108.423	116.867	114.245	99.7032	6.8385	-0.119287	0.360771	0.909442	NC_002947	1340399	1341268	-1	NA	hypothetical_protein	3227_exp_vs_2737_exp
PP_1166	24	21	22	19	14	17	28	18	21.3446	19.33	27.1569	16.7719	17.249	16.8367	31.057	16.0237	4.37273	-0.0598292	0.899773	1	NC_002947	1341293	1342216	-1	NA	DMT_superfamily_permease	3227_exp_vs_2737_exp
PP_1167	109	104	52	85	51	65	61	64	96.9399	95.7293	64.1891	75.032	62.8358	64.3758	67.6599	56.9732	6.17548	-0.398172	0.0182901	0.242104	NC_002947	1342271	1343551	-1	NA	TRAP_dicarboxylate_transporter_subunit_DctM	3227_exp_vs_2737_exp
PP_1168	45	45	28	28	31	37	22	32	40.0211	41.4213	34.5634	24.7164	38.1943	36.6447	24.4019	28.4866	5.06682	-0.13978	0.537496	0.979603	NC_002947	1343552	1344136	-1	NA	TRAP_dicarboxylate_transporter_subunit_DctQ	3227_exp_vs_2737_exp
PP_1169	487	449	351	493	305	325	354	418	433.117	413.293	433.276	435.185	375.783	321.879	392.649	372.106	8.62901	-0.229745	0.0241756	0.287421	NC_002947	1344146	1345117	-1	dctP	TRAP_dicarboxylate_transporter_subunit_DctP	3227_exp_vs_2737_exp
PP_1170	138	154	107	110	86	86	84	109	122.731	141.753	132.081	97.1002	105.958	85.1741	93.171	97.0325	6.76116	-0.372472	0.0123194	0.184335	NC_002947	1345182	1346063	-1	gnl	gluconolactonase	3227_exp_vs_2737_exp
PP_1171	140	114	76	116	53	84	67	88	124.51	104.934	93.8148	102.397	65.2999	83.1933	74.315	78.3382	6.48393	-0.499221	0.000716072	0.0189759	NC_002947	1346086	1346892	-1	udh	uronate_dehydrogenase	3227_exp_vs_2737_exp
PP_1173	262	238	172	330	131	183	149	233	233.012	219.073	212.318	291.301	161.402	181.243	165.268	207.418	7.69144	-0.417953	0.00166211	0.0404542	NC_002947	1347296	1348534	-1	galP-I	porin-like_protein	3227_exp_vs_2737_exp
PP_1174	16	15	18	22	9	15	9	13	14.2297	13.8071	22.2193	19.42	11.0887	14.8559	9.98261	11.5727	3.84622	-0.55274	0.0795137	0.529544	NC_002947	1349288	1349422	-1	NA	hypothetical_protein	3227_exp_vs_2737_exp
PP_1176	4	3	1	0	2	0	2	1	3.55743	2.76142	1.23441	0	2.46415	0	2.21836	0.890207	0.697739	-0.438719	0.595977	0.997567	NC_002947	1350399	1350533	-1	NA	hypothetical_protein	3227_exp_vs_2737_exp
PP_1177	1980	1702	1444	2439	1972	1961	1633	1971	1760.93	1566.65	1782.48	2152.98	2429.65	1942.17	1811.29	1754.6	10.8904	0.12815	0.443907	0.944952	NC_002947	1350534	1351784	-1	nrdB	ribonucleoside-diphosphate_reductase_subunit_beta	3227_exp_vs_2737_exp
PP_1178	83	75	76	104	65	60	41	75	73.8166	69.0356	93.8148	91.8038	80.0848	59.4238	45.4763	66.7655	6.16774	-0.383771	0.0387599	0.375739	NC_002947	1352226	1352357	-1	NA	hypothetical_protein	3227_exp_vs_2737_exp
PP_1179	8348	7708	5753	8662	5800	7674	6418	7910	7424.35	7095.01	7101.53	7646.2	7146.03	7600.3	7118.71	7041.54	12.8281	-0.0178819	0.909831	1	NC_002947	1352497	1355376	-1	nrdA	ribonucleoside-diphosphate_reductase_subunit_alpha	3227_exp_vs_2737_exp
PP_1180	39	22	20	28	18	24	26	26	34.6849	20.2504	24.6881	24.7164	22.1773	23.7695	28.8387	23.1454	4.65942	-0.0914548	0.719071	1	NC_002947	1355470	1355733	1	NA	hypothetical_protein	3227_exp_vs_2737_exp
PP_1181	80	88	52	84	67	96	69	99	71.1486	81.0017	64.1891	74.1492	82.549	95.0781	76.5334	88.1305	6.30071	0.236741	0.110279	0.61637	NC_002947	1356125	1356823	1	NA	two-component_system_response_regulator	3227_exp_vs_2737_exp
PP_1182	233	226	123	236	182	225	164	238	207.22	208.027	151.832	208.324	224.237	222.839	181.905	211.869	7.65725	0.116904	0.384546	0.91833	NC_002947	1356820	1358427	1	NA	sensor_histidine_kinase	3227_exp_vs_2737_exp
PP_1183	272	261	175	263	172	215	191	323	241.905	240.244	216.021	232.158	211.917	212.935	211.853	287.537	7.85686	-0.00946811	0.960404	1	NC_002947	1358431	1359132	-1	NA	siderophore_biosynthesis_protein	3227_exp_vs_2737_exp
PP_1184	3376	3217	2174	2984	2713	3033	2708	3432	3002.47	2961.16	2683.6	2634.06	3342.62	3003.87	3003.66	3055.19	11.5302	0.137028	0.365849	0.912019	NC_002947	1359214	1360011	-1	NA	dienelactone_hydrolase_family_protein	3227_exp_vs_2737_exp
PP_1185	109	199	124	165	111	80	88	175	96.9399	183.174	153.066	145.65	136.76	79.2317	97.6078	155.786	7.02581	-0.302367	0.165995	0.715643	NC_002947	1360135	1360740	1	oprH	outer_membrane_protein_H1	3227_exp_vs_2737_exp
PP_1186	241	225	174	204	200	221	209	269	214.335	207.107	214.787	180.077	246.415	218.878	231.818	239.466	7.77211	0.198289	0.0709201	0.504627	NC_002947	1360937	1361614	1	phoP	two-component_system_DNA-binding_transcriptional_regulator	3227_exp_vs_2737_exp
PP_1187	127	122	88	131	73	96	93	112	112.948	112.298	108.628	115.638	89.9414	95.0781	103.154	99.7032	6.70583	-0.212761	0.0979775	0.583033	NC_002947	1361611	1362957	1	phoQ	sensor_protein	3227_exp_vs_2737_exp
PP_1188	336	358	215	304	241	336	422	323	298.824	329.53	265.397	268.35	296.93	332.773	468.074	287.537	8.30926	0.253478	0.0871018	0.55006	NC_002947	1363308	1364630	1	dctA-I	C4-dicarboxylate_transport_protein	3227_exp_vs_2737_exp
PP_1189	49	44	38	62	27	51	41	48	43.5785	40.5009	46.9074	54.7292	33.266	50.5102	45.4763	42.7299	5.48154	-0.110836	0.608792	0.997898	NC_002947	1364779	1365477	-1	NA	hypothetical_protein	3227_exp_vs_2737_exp
PP_1190	348	457	416	457	248	367	316	480	309.496	420.657	513.513	403.407	305.554	363.475	350.501	427.299	8.59218	-0.187009	0.205283	0.773014	NC_002947	1365478	1365939	-1	NA	hypothetical_protein	3227_exp_vs_2737_exp
PP_1191	371	347	254	386	253	364	320	349	329.951	319.404	313.539	340.733	311.715	360.504	354.937	310.682	8.367	0.0373714	0.724387	1	NC_002947	1365989	1366699	-1	NA	S4_domain-containing_protein	3227_exp_vs_2737_exp
PP_1192	248	210	150	238	119	218	208	245	220.561	193.3	185.161	210.09	146.617	215.906	230.709	218.101	7.66217	0.00395784	0.989659	1	NC_002947	1366819	1367307	-1	NA	GNAT_family_acetyltransferase	3227_exp_vs_2737_exp
PP_1193	189	143	84	121	128	129	139	170	168.088	131.628	103.69	106.81	157.705	127.761	154.176	151.335	7.10096	0.211994	0.196106	0.762246	NC_002947	1367569	1368171	1	NA	membrane_protein	3227_exp_vs_2737_exp
PP_1194	91	95	60	79	61	106	77	88	80.9315	87.445	74.0643	69.7356	75.1565	104.982	85.4068	78.3382	6.356	0.139558	0.376967	0.914733	NC_002947	1368354	1369208	1	NA	hypothetical_protein	3227_exp_vs_2737_exp
PP_1195	756	688	465	707	521	511	464	669	672.354	633.286	573.999	624.09	641.911	506.093	514.659	595.548	9.21541	-0.148898	0.165565	0.715643	NC_002947	1369205	1370923	1	NA	hypothetical_protein	3227_exp_vs_2737_exp
PP_1196	450	491	320	367	345	477	383	477	400.211	451.953	395.01	323.962	425.066	472.419	424.816	424.629	8.6941	0.153014	0.179994	0.732196	NC_002947	1370972	1371727	1	NA	hypothetical_protein	3227_exp_vs_2737_exp
PP_1197	579	566	440	637	499	597	441	510	514.938	520.988	543.138	562.298	614.805	591.267	489.148	454.005	9.06696	0.00528729	0.974548	1	NC_002947	1371799	1373130	-1	rimO	ribosomal_protein_S12_methylthiotransferase	3227_exp_vs_2737_exp
PP_1198	373	330	263	334	246	314	304	410	331.73	303.756	324.649	294.832	303.09	310.984	337.19	364.985	8.32783	0.0687843	0.499815	0.964489	NC_002947	1373331	1373627	-1	NA	Cro/CI_family_transcriptional_regulator	3227_exp_vs_2737_exp
PP_1199	3108	2533	2336	3002	2379	2772	2340	2880	2764.12	2331.56	2883.57	2649.95	2931.1	2745.38	2595.48	2563.8	11.3896	0.0277662	0.857334	1	NC_002947	1373618	1373953	-1	NA	toxin-antitoxin_system_HigB-like_toxin	3227_exp_vs_2737_exp
PP_1200	852	758	609	690	632	690	668	734	757.732	697.719	751.753	609.083	778.671	683.374	740.932	653.412	9.46978	0.0203972	0.856246	1	NC_002947	1374381	1376291	1	kup	potassium_transport_system_protein_Kup	3227_exp_vs_2737_exp
PP_1201	604	626	488	639	345	475	451	582	537.172	576.217	602.39	564.064	425.066	470.438	500.24	518.1	9.02849	-0.252461	0.0136846	0.198784	NC_002947	1376340	1377632	-1	NA	hypothetical_protein	3227_exp_vs_2737_exp
PP_1202	627	547	393	495	415	512	438	598	557.627	503.499	485.121	436.951	511.311	507.083	485.82	532.344	8.97277	0.0383038	0.71847	1	NC_002947	1377632	1380274	-1	NA	phospholipids_modification_protein	3227_exp_vs_2737_exp
PP_1203	242	234	144	215	158	176	162	192	215.224	215.391	177.754	189.787	194.668	174.31	179.687	170.92	7.56577	-0.149508	0.190865	0.752186	NC_002947	1381250	1382314	1	dinB	DNA_polymerase_IV	3227_exp_vs_2737_exp
PP_1204	482	521	383	577	385	515	445	572	428.67	479.567	472.777	509.335	474.348	510.054	493.585	509.198	8.92047	0.072074	0.459269	0.948198	NC_002947	1382341	1383300	-1	NA	lipoprotein	3227_exp_vs_2737_exp
PP_1205	2384	2656	1887	2747	2130	2609	2136	2607	2120.23	2444.78	2329.32	2424.86	2624.32	2583.94	2369.21	2320.77	11.2295	0.0869677	0.559364	0.986634	NC_002947	1383315	1385030	-1	proS	proline--tRNA_ligase	3227_exp_vs_2737_exp
PP_1206	63763	61788	47789	62443	44835	55311	50973	67847	56708.1	56874.2	58991	55120.3	55240	54779.8	56538.2	60397.9	15.7944	-0.00468157	0.977673	1	NC_002947	1385191	1386456	-1	oprD	basic_amino_acid_specific_porin_OprD	3227_exp_vs_2737_exp
PP_1207	1160	1202	1031	1478	1018	1102	1024	1142	1031.65	1106.41	1272.67	1304.67	1254.25	1091.42	1135.8	1016.62	10.1691	-0.0680725	0.615109	0.99906	NC_002947	1387147	1387566	1	NA	hypothetical_protein	3227_exp_vs_2737_exp
PP_1208	221	207	227	302	139	174	161	216	196.548	190.538	280.21	266.584	171.258	172.329	178.578	192.285	7.67389	-0.386405	0.00650294	0.116335	NC_002947	1387568	1387774	1	NA	SlyX_family_protein	3227_exp_vs_2737_exp
PP_1209	669	642	466	688	334	492	542	702	594.98	590.944	575.233	607.318	411.513	487.275	601.175	624.925	9.13146	-0.156571	0.218801	0.787544	NC_002947	1387896	1388489	-1	NA	cold-shock_protein	3227_exp_vs_2737_exp
PP_1210	6842	9382	6319	11826	5579	6036	4240	8883	6084.98	8635.89	7800.21	10439.2	6873.74	5978.03	4702.92	7907.71	12.8223	-0.372358	0.0760467	0.521982	NC_002947	1388771	1389244	1	dps	DNA-binding_stress_protein	3227_exp_vs_2737_exp
PP_1211	218	189	172	228	170	169	193	216	193.88	173.97	212.318	201.262	209.453	167.377	214.072	192.285	7.61159	0.00323912	1	1	NC_002947	1389446	1389784	1	NA	hypothetical_protein	3227_exp_vs_2737_exp
PP_1212	470	528	422	759	447	452	355	496	417.998	486.01	520.919	669.991	550.737	447.659	393.759	441.543	8.93661	-0.192139	0.177412	0.729405	NC_002947	1389879	1390100	1	NA	hypothetical_protein	3227_exp_vs_2737_exp
PP_1213	5269	5608	4353	6145	4799	5886	5255	5898	4686.02	5162.02	5373.37	5424.37	5912.72	5829.47	5828.74	5250.44	12.4058	0.144539	0.360372	0.909442	NC_002947	1390194	1391969	1	aspS	aspartate--tRNA_ligase	3227_exp_vs_2737_exp
PP_1214	2147	1994	1626	2308	1742	1977	2003	2405	1909.45	1835.43	2007.14	2037.34	2146.27	1958.01	2221.69	2140.95	10.9875	0.120333	0.406583	0.927244	NC_002947	1392084	1392830	1	NA	transcriptional_regulator	3227_exp_vs_2737_exp
PP_1215	153	162	108	119	115	135	141	177	136.072	149.117	133.316	105.045	141.689	133.704	156.394	157.567	7.11758	0.170807	0.206457	0.774349	NC_002947	1393016	1393540	1	ruvC	crossover_junction_endodeoxyribonuclease_RuvC	3227_exp_vs_2737_exp
PP_1216	277	293	166	322	200	253	229	324	246.352	269.699	204.911	284.239	246.415	250.57	254.002	288.427	7.99741	0.0482868	0.706155	1	NC_002947	1393650	1394267	1	ruvA	Holliday_junction_ATP-dependent_DNA_helicase_RuvA	3227_exp_vs_2737_exp
PP_1217	559	512	425	691	449	558	354	570	497.151	471.283	524.622	609.966	553.201	552.641	392.649	507.418	9.00414	-0.0682069	0.593258	0.997567	NC_002947	1394264	1395310	1	ruvB	Holliday_junction_ATP-dependent_DNA_helicase_RuvB	3227_exp_vs_2737_exp
PP_1218	621	540	452	544	497	523	575	610	552.291	497.056	557.951	480.205	612.341	517.977	637.778	543.026	9.10097	0.146816	0.17453	0.726714	NC_002947	1395436	1395888	1	NA	acyl-CoA_thioesterase	3227_exp_vs_2737_exp
PP_1219	232	229	178	257	204	218	170	260	206.331	210.789	219.724	226.861	251.343	215.906	188.56	231.454	7.77381	0.0388245	0.750084	1	NC_002947	1395891	1396586	1	tolQ	outer_membrane_stability_complex_protein_TolQ	3227_exp_vs_2737_exp
PP_1220	255	266	176	312	276	340	248	283	226.786	244.846	217.255	275.411	340.052	336.735	275.076	251.929	8.07335	0.320034	0.0126309	0.188004	NC_002947	1396601	1397053	1	tolR	outer_membrane_stability_complex_protein_TolQ	3227_exp_vs_2737_exp
PP_1221	768	684	551	814	564	655	582	746	683.026	629.604	680.157	718.542	694.89	648.71	645.542	664.094	9.38916	-0.0312474	0.748303	1	NC_002947	1397053	1398171	1	tolA	colicin_S4/filamentous_phage_transport_protein	3227_exp_vs_2737_exp
PP_1222	3086	2418	1961	2954	2309	3321	2506	2796	2744.56	2225.71	2420.67	2607.58	2844.86	3289.11	2779.6	2489.02	11.3823	0.189576	0.236952	0.804095	NC_002947	1398168	1399469	1	tolB	Tol_biopolymer_transport_system_protein	3227_exp_vs_2737_exp
PP_1223	8776	8004	6381	9678	5873	7645	7064	9030	7805	7367.47	7876.74	8543.05	7235.97	7571.58	7835.24	8038.57	12.9262	-0.0422089	0.793286	1	NC_002947	1399524	1400024	1	oprL	peptidoglycan-associated_lipoprotein	3227_exp_vs_2737_exp
PP_1224	1788	1901	1324	2243	1527	1807	1509	2036	1590.17	1749.82	1634.35	1979.96	1881.38	1789.65	1673.75	1812.46	10.7844	0.041496	0.779992	1	NC_002947	1400031	1400837	1	ybgF	TolQRA_transport_system_periplasmic_protein	3227_exp_vs_2737_exp
PP_1225	632	706	538	909	591	651	547	731	562.074	649.855	664.11	802.401	728.156	644.748	606.721	650.741	9.37411	-0.026129	0.82655	1	NC_002947	1401006	1401653	1	queE	7-carboxy-7-deazaguanine_synthase	3227_exp_vs_2737_exp
PP_1226	302	272	210	313	247	297	284	356	268.586	250.369	259.225	276.294	304.322	294.148	315.007	316.914	8.1536	0.222593	0.0251902	0.294543	NC_002947	1401671	1402345	1	queC	pre-queuosine_0_synthase	3227_exp_vs_2737_exp
PP_1227	65	52	30	62	54	70	71	68	57.8082	47.8646	37.0322	54.7292	66.532	69.3278	78.7517	60.5341	5.86464	0.478823	0.0079012	0.135781	NC_002947	1402575	1403534	-1	NA	membrane_protein	3227_exp_vs_2737_exp
PP_1228	54	39	22	36	18	32	41	49	48.0253	35.8985	27.1569	31.7782	22.1773	31.6927	45.4763	43.6201	5.15899	0.00108586	1	1	NC_002947	1403615	1405681	-1	NA	methyl-accepting_chemotaxis_transducer	3227_exp_vs_2737_exp
PP_1229	61	60	23	65	39	58	35	44	54.2508	55.2284	28.3913	57.3774	48.0509	57.443	38.8213	39.1691	5.56434	-0.0896511	0.681382	1	NC_002947	1405748	1407100	-1	puuP	putrescine_permease	3227_exp_vs_2737_exp
PP_1230	1448	1378	969	1494	1011	1181	1151	1240	1287.79	1268.41	1196.14	1318.8	1245.63	1169.66	1276.67	1103.86	10.2678	-0.0805361	0.518751	0.973795	NC_002947	1407548	1409056	1	NA	hypothetical_protein	3227_exp_vs_2737_exp
PP_1231	533	576	409	597	392	559	469	491	474.027	530.193	504.872	526.989	482.973	553.632	520.205	437.092	8.97648	-0.0302014	0.777736	1	NC_002947	1409331	1410389	1	nadA	quinolinate_synthase_iron-sulfur_cluster_subunit	3227_exp_vs_2737_exp
PP_1232	1687	1628	1319	1766	1395	1523	1447	1830	1500.35	1498.53	1628.18	1558.9	1718.74	1508.37	1604.98	1629.08	10.6262	0.0628002	0.654961	1	NC_002947	1410498	1411934	-1	NA	hypothetical_protein	3227_exp_vs_2737_exp
PP_1233	30	40	54	60	24	48	51	59	26.6807	36.819	66.6579	52.9637	29.5698	47.539	56.5681	52.5222	5.52868	0.0240467	0.906226	1	NC_002947	1412057	1412296	1	tusA-I	sulfurtransferase	3227_exp_vs_2737_exp
PP_1234	178	155	97	173	114	138	150	181	158.306	142.673	119.737	152.712	140.456	136.675	166.377	161.127	7.2017	0.076452	0.596579	0.997567	NC_002947	1412317	1413387	1	NA	permease	3227_exp_vs_2737_exp
PP_1235	526	625	430	626	360	528	495	587	467.802	575.296	530.794	552.588	443.547	522.929	549.044	522.551	9.02362	-0.0612635	0.580248	0.994407	NC_002947	1413423	1413896	-1	NA	AhpC/TSA_family_protein	3227_exp_vs_2737_exp
PP_1236	203	233	205	271	183	251	199	291	180.539	214.47	253.053	239.22	225.47	248.59	220.727	259.05	7.84542	0.104347	0.387715	0.918433	NC_002947	1413908	1414468	-1	NA	glycine_cleavage_system_transcriptional_repressor	3227_exp_vs_2737_exp
PP_1237	887	975	827	1011	666	847	711	905	788.86	897.462	1020.85	892.439	820.561	838.866	788.626	805.637	9.74074	-0.145765	0.175864	0.72688	NC_002947	1414728	1415615	1	dapA-I	4-hydroxy-tetrahydrodipicolinate_synthase	3227_exp_vs_2737_exp
PP_1238	1193	1136	795	1203	781	1096	1004	1169	1061	1045.66	981.352	1061.92	962.25	1085.47	1113.62	1040.65	10.0279	0.017984	0.876532	1	NC_002947	1415631	1416752	1	NA	lipoprotein	3227_exp_vs_2737_exp
PP_1239	664	479	409	577	411	560	485	587	590.533	440.907	504.872	509.335	506.382	554.622	537.952	522.551	9.02461	0.052533	0.63087	1	NC_002947	1416753	1417511	1	NA	metallo-beta-lactamase_family_protein	3227_exp_vs_2737_exp
PP_1240	1339	1350	1002	1524	920	1274	1173	1461	1190.85	1242.64	1236.87	1345.28	1133.51	1261.77	1301.07	1300.59	10.2895	-0.00539179	0.968592	1	NC_002947	1417542	1418252	1	purC	phosphoribosylaminoimidazole-succinocarboxamide_synthase	3227_exp_vs_2737_exp
PP_1241	38	37	33	51	22	30	30	32	33.7956	34.0575	40.7354	45.0192	27.1056	29.7119	33.2754	28.4866	5.07641	-0.373395	0.0818404	0.535932	NC_002947	1418532	1418882	-1	NA	hypothetical_protein	3227_exp_vs_2737_exp
PP_1242	8	7	13	7	9	6	4	13	7.11486	6.44332	16.0473	6.1791	11.0887	5.94238	4.43672	11.5727	3.10371	-0.115103	0.919468	1	NC_002947	1419239	1419511	-1	NA	hypothetical_protein	3227_exp_vs_2737_exp
PP_1244	251	289	208	333	166	226	198	316	223.229	266.017	256.756	293.949	204.524	223.83	219.617	281.305	7.94113	-0.162335	0.210395	0.775682	NC_002947	1419647	1420012	-1	NA	hypothetical_protein	3227_exp_vs_2737_exp
PP_1245	586	635	466	607	486	617	527	524	521.163	584.501	575.233	535.817	598.788	611.075	584.537	466.468	9.12843	0.0284545	0.804829	1	NC_002947	1420521	1421411	1	NA	hypothetical_protein	3227_exp_vs_2737_exp
PP_1246	938	830	575	846	782	890	807	906	834.217	763.993	709.783	746.789	963.482	881.453	895.108	806.527	9.68453	0.215355	0.0428998	0.398311	NC_002947	1421420	1423279	1	NA	hypothetical_protein	3227_exp_vs_2737_exp
PP_1248	205	171	103	194	116	175	112	191	182.318	157.401	127.144	171.249	142.921	173.319	124.228	170.03	7.28575	-0.0638252	0.667178	1	NC_002947	1424599	1425366	-1	NA	LysE_family_transporter	3227_exp_vs_2737_exp
PP_1249	92	145	77	164	93	123	79	103	81.8208	133.469	95.0492	144.768	114.583	121.819	87.6251	91.6913	6.76476	-0.130598	0.483	0.957223	NC_002947	1425407	1425598	1	NA	DUF4223_domain-containing_protein	3227_exp_vs_2737_exp
PP_1250	2	1	0	1	1	3	1	1	1.77871	0.920474	0	0.882729	1.23207	2.97119	1.10918	0.890207	0.236808	0.792153	0.760191	1	NC_002947	1426103	1427524	1	NA	group_II_intron-encoding_maturase	3227_exp_vs_2737_exp
PP_1251	503	632	426	641	457	515	518	494	447.347	581.74	525.857	565.829	563.058	510.054	574.555	439.762	9.03894	-0.0228626	0.843763	1	NC_002947	1427900	1429483	1	mqo-II	malate:quinone_oxidoreductase	3227_exp_vs_2737_exp
PP_1252	1	1	0	0	2	0	0	1	0.889357	0.920474	0	0	2.46415	0	0	0.890207	-0.699055	0.89018	1	1	NC_002947	1429963	1431384	1	NA	group_II_intron-encoding_maturase	3227_exp_vs_2737_exp
PP_1253	37	49	25	48	30	29	29	48	32.9062	45.1032	30.8601	42.371	36.9622	28.7215	32.1662	42.7299	5.18797	-0.105455	0.639297	1	NC_002947	1431536	1431871	-1	NA	ArsR_family_transcriptional_regulator	3227_exp_vs_2737_exp
PP_1254	572	508	358	568	453	584	500	637	508.712	467.601	441.917	501.39	558.129	578.392	554.59	567.062	9.02377	0.234335	0.0155277	0.213478	NC_002947	1431921	1433012	1	xenA	protein_XenA	3227_exp_vs_2737_exp
PP_1255	17	6	3	4	6	15	9	12	15.1191	5.52284	3.70322	3.53092	7.39244	14.8559	9.98261	10.6825	3.11216	0.622405	0.187989	0.749707	NC_002947	1433136	1434383	-1	NA	cis-4-hydroxy-D-proline_oxidase	3227_exp_vs_2737_exp
PP_1256	17	18	8	14	6	21	9	17	15.1191	16.5685	9.87524	12.3582	7.39244	20.7983	9.98261	15.1335	3.74451	-0.0165264	1	1	NC_002947	1434386	1435963	-1	NA	alpha-ketoglutarate_semialdehyde_dehydrogenase	3227_exp_vs_2737_exp
PP_1257	17	19	5	9	8	11	16	15	15.1191	17.489	6.17203	7.94456	9.85659	10.8944	17.7469	13.3531	3.62121	0.150185	0.803468	1	NC_002947	1436116	1437063	-1	NA	1-pyrroline-4-hydroxy-2-carboxylate_deaminase	3227_exp_vs_2737_exp
PP_1258	9	7	3	4	3	9	2	9	8.00421	6.44332	3.70322	3.53092	3.69622	8.91357	2.21836	8.01186	2.47595	0.0750878	1	1	NC_002947	1437106	1438032	-1	prpA	4-hydroxyproline_epimerase	3227_exp_vs_2737_exp
PP_1259	10	7	4	11	9	14	15	11	8.89357	6.44332	4.93762	9.71002	11.0887	13.8656	16.6377	9.79228	3.2947	0.777106	0.0416964	0.393445	NC_002947	1438056	1439669	-1	yveA	aspartate-proton_symporter	3227_exp_vs_2737_exp
PP_1260	0	0	0	0	0	0	0	0	0	0	0	0	0	0	0	0	-3.17387	0.0121697	1	1	NC_002947	1440328	1441656	1	NA	transposase	3227_exp_vs_2737_exp
PP_1261	380	416	253	417	313	357	342	374	337.956	382.917	312.305	368.098	385.639	353.572	379.339	332.937	8.47792	0.0507913	0.657821	1	NC_002947	1442088	1443062	-1	ghrB	2-ketoaldonate_reductase/hydroxypyruvate/glyoxylate_reductase	3227_exp_vs_2737_exp
PP_1262	806	550	557	703	383	608	498	673	716.822	506.261	687.564	620.559	471.884	602.161	552.371	599.109	9.21277	-0.185678	0.138717	0.664974	NC_002947	1443238	1444185	-1	NA	LysR_family_transcriptional_regulator	3227_exp_vs_2737_exp
PP_1263	37	35	12	30	26	33	38	17	32.9062	32.2166	14.8129	26.4819	32.0339	32.6831	42.1488	15.1335	4.83216	0.197137	0.585919	0.996771	NC_002947	1444377	1445906	1	NA	fusaric_acid_resistance_protein	3227_exp_vs_2737_exp
PP_1264	25	20	20	29	11	11	28	25	22.2339	18.4095	24.6881	25.5991	13.5528	10.8944	31.057	22.2552	4.39382	-0.22575	0.489631	0.960812	NC_002947	1445903	1448080	1	NA	fusaric_acid_resistance_protein	3227_exp_vs_2737_exp
PP_1265	3	2	6	11	1	0	4	3	2.66807	1.84095	7.40643	9.71002	1.23207	0	4.43672	2.67062	1.7473	-1.37471	0.0498251	0.427471	NC_002947	1448070	1448270	1	NA	hypothetical_protein	3227_exp_vs_2737_exp
PP_1266	41	30	35	43	25	29	24	35	36.4636	27.6142	43.2042	37.9574	30.8018	28.7215	26.6203	31.1572	5.02818	-0.308219	0.185089	0.740941	NC_002947	1448281	1449141	1	NA	fusaric_acid_resistance_protein	3227_exp_vs_2737_exp
PP_1267	217	173	164	204	180	190	201	222	192.99	159.242	202.442	180.077	221.773	188.175	222.945	197.626	7.60949	0.176757	0.142635	0.672515	NC_002947	1449214	1449681	-1	yhaV	toxin_antitoxin_system_SohB(PrlF)-YhaV_toxin_endoribonuclease	3227_exp_vs_2737_exp
PP_1268	274	325	246	359	296	394	290	315	243.684	299.154	303.664	316.9	364.694	390.216	321.662	280.415	8.29516	0.222058	0.0772593	0.522214	NC_002947	1449678	1450067	-1	NA	HtrA_suppressor_protein_SohA	3227_exp_vs_2737_exp
PP_1269	260	313	191	297	227	224	174	290	231.233	288.108	235.771	262.171	279.681	221.849	192.997	258.16	7.94318	-0.0946475	0.464065	0.948547	NC_002947	1450097	1450543	-1	NA	universal_stress_protein_family_protein	3227_exp_vs_2737_exp
PP_1270	93	101	71	111	64	78	57	93	82.7102	92.9679	87.6428	97.9829	78.8527	77.2509	63.2232	82.7892	6.36801	-0.258109	0.0786928	0.527502	NC_002947	1450817	1451722	1	NA	LysR_family_transcriptional_regulator	3227_exp_vs_2737_exp
PP_1271	237	294	191	249	140	188	184	239	210.778	270.619	235.771	219.8	172.49	186.195	204.089	212.759	7.73545	-0.272811	0.0248187	0.292997	NC_002947	1451839	1453380	1	NA	putative_Multidrug_efflux_MFS_transporter	3227_exp_vs_2737_exp
PP_1272	211	258	204	232	183	225	175	215	187.654	237.482	251.819	204.793	225.47	222.839	194.106	191.394	7.7439	-0.0806493	0.534533	0.979603	NC_002947	1453367	1454470	1	NA	multidrug_MFS_transporter_membrane_fusion_protein	3227_exp_vs_2737_exp
PP_1273	404	420	291	351	223	305	339	338	359.3	386.599	359.212	309.838	274.752	302.071	376.012	300.89	8.37927	-0.174529	0.140855	0.67043	NC_002947	1454467	1455921	1	NA	multidrug_MFS_transporter_outer_membrane_protein	3227_exp_vs_2737_exp
PP_1274	153	172	76	130	87	152	124	139	136.072	158.322	93.8148	114.755	107.19	150.54	137.538	123.739	6.99696	0.0453043	0.809078	1	NC_002947	1456170	1456982	-1	NA	short-chain_dehydrogenase/reductase_family_oxidoreductase	3227_exp_vs_2737_exp
PP_1275	280	253	145	235	165	187	201	267	249.02	232.88	178.989	207.441	203.292	185.204	222.945	237.685	7.74597	-0.0322638	0.801343	1	NC_002947	1457014	1457478	-1	NA	hypothetical_protein	3227_exp_vs_2737_exp
PP_1276	49	48	29	75	18	36	22	51	43.5785	44.1828	35.7978	66.2047	22.1773	35.6543	24.4019	45.4005	5.28197	-0.57219	0.0315144	0.334987	NC_002947	1457642	1458100	1	NA	hypothetical_protein	3227_exp_vs_2737_exp
PP_1277	75	79	50	63	52	63	45	77	66.7018	72.7174	61.7203	55.6119	64.0678	62.395	49.9131	68.5459	5.9702	-0.0680511	0.699617	1	NC_002947	1458140	1459597	-1	algA	mannose-6-phosphate_isomerase/mannose-1-phosphate_guanylyltransferase	3227_exp_vs_2737_exp
PP_1278	59	44	24	29	44	43	53	43	52.4721	40.5009	29.6257	25.5991	54.2113	42.587	58.7865	38.2789	5.40514	0.387519	0.122574	0.639513	NC_002947	1459630	1460277	-1	algF	alginate_biosynthesis_protein_AlgF	3227_exp_vs_2737_exp
PP_1279	30	20	12	17	20	30	10	15	26.6807	18.4095	14.8129	15.0064	24.6415	29.7119	11.0918	13.3531	4.26358	0.0730162	0.909565	1	NC_002947	1460298	1461464	-1	algJ	alginate_O-acetylase_AlgJ	3227_exp_vs_2737_exp
PP_1280	27	15	13	12	4	18	12	19	24.0126	13.8071	16.0473	10.5927	4.9283	17.8271	13.3101	16.9139	3.86884	-0.282964	0.485542	0.958801	NC_002947	1461467	1462924	-1	algI	alginate_O-acetylase_AlgI	3227_exp_vs_2737_exp
PP_1281	23	17	4	18	14	18	22	13	20.4552	15.6481	4.93762	15.8891	17.249	17.8271	24.4019	11.5727	3.99095	0.319661	0.42312	0.939145	NC_002947	1463066	1464181	-1	algL	alginate_lyase	3227_exp_vs_2737_exp
PP_1282	14	15	5	16	12	17	12	11	12.451	13.8071	6.17203	14.1237	14.7849	16.8367	13.3101	9.79228	3.65747	0.233276	0.597565	0.997567	NC_002947	1464178	1465617	-1	algX	alginate_biosynthesis_protein_AlgX	3227_exp_vs_2737_exp
PP_1283	18	15	10	10	6	9	7	11	16.0084	13.8071	12.3441	8.82729	7.39244	8.91357	7.76425	9.79228	3.37684	-0.590436	0.111262	0.618031	NC_002947	1465631	1467190	-1	algG	poly(beta-D-mannuronate)_C5_epimerase	3227_exp_vs_2737_exp
PP_1284	8	4	2	3	4	3	8	8	7.11486	3.6819	2.46881	2.64819	4.9283	2.97119	8.87343	7.12165	2.28541	0.586409	0.3124	0.877909	NC_002947	1467213	1468691	-1	algE	alginate_production_protein_AlgE	3227_exp_vs_2737_exp
PP_1285	4	10	10	4	6	2	15	15	3.55743	9.20474	12.3441	3.53092	7.39244	1.98079	16.6377	13.3531	3.06931	0.45899	0.399741	0.925402	NC_002947	1468688	1470142	-1	algK	alginate_biosynthesis_protein_AlgK	3227_exp_vs_2737_exp
PP_1286	11	12	8	5	1	9	2	7	9.78293	11.0457	9.87524	4.41365	1.23207	8.91357	2.21836	6.23145	2.6755	-0.917241	0.077465	0.522981	NC_002947	1470132	1471298	-1	alg44	alginate_biosynthesis_protein_Alg44	3227_exp_vs_2737_exp
PP_1287	9	4	8	8	3	7	2	6	8.00421	3.6819	9.87524	7.06183	3.69622	6.93278	2.21836	5.34124	2.51204	-0.65415	0.223063	0.790804	NC_002947	1471336	1472826	-1	alg8	glycosyltransferase_Alg8	3227_exp_vs_2737_exp
PP_1288	8	9	2	5	0	10	2	6	7.11486	8.28427	2.46881	4.41365	0	9.90396	2.21836	5.34124	2.30203	-0.351503	0.697196	1	NC_002947	1472904	1474220	-1	algD	GDP-mannose_6-dehydrogenase	3227_exp_vs_2737_exp
PP_1289	384	359	255	445	316	385	308	315	341.513	330.45	314.773	392.814	389.335	381.303	341.627	280.415	8.43682	0.0136652	0.935555	1	NC_002947	1475021	1475800	-1	NA	DUF328_domain-containing_protein	3227_exp_vs_2737_exp
PP_1290	185	159	126	192	123	154	87	165	164.531	146.355	155.535	169.484	151.545	152.521	96.4986	146.884	7.20462	-0.216088	0.141746	0.671938	NC_002947	1475938	1477065	1	NA	polysaccharide_deacetylase_family_protein	3227_exp_vs_2737_exp
PP_1291	12989	12692	10022	12734	8617	10361	10012	12748	11551.9	11682.7	12371.2	11240.7	10616.8	10261.5	11105.1	11348.4	13.4594	-0.112514	0.483572	0.95752	NC_002947	1477347	1478741	1	NA	PhoH_family_protein	3227_exp_vs_2737_exp
PP_1292	129	123	97	142	114	139	109	143	114.727	113.218	119.737	125.348	140.456	137.665	120.901	127.3	6.96279	0.154012	0.210566	0.775682	NC_002947	1478937	1479407	1	moaC	cyclic_pyranopterin_monophosphate_synthase_accessory_protein	3227_exp_vs_2737_exp
PP_1293	107	73	47	82	78	70	71	95	95.1612	67.1946	58.0171	72.3838	96.1018	69.3278	78.7517	84.5696	6.2772	0.167293	0.376916	0.914733	NC_002947	1479404	1479652	1	moaD	molybdopterin_synthase_small_subunit	3227_exp_vs_2737_exp
PP_1294	135	111	89	139	105	138	117	114	120.063	102.173	109.862	122.699	129.368	136.675	129.774	101.484	6.89353	0.128893	0.368546	0.912275	NC_002947	1479655	1480101	1	moaE	molybdopterin_synthase_large_subunit	3227_exp_vs_2737_exp
PP_1295	897	1079	837	1088	759	968	772	1017	797.753	993.191	1033.2	960.409	935.144	958.704	856.286	905.34	9.86087	-0.0500636	0.676684	1	NC_002947	1480295	1481737	-1	rhlB	ATP-dependent_RNA_helicase_RhlB	3227_exp_vs_2737_exp
PP_1296	185	246	161	206	154	199	203	248	164.531	226.437	198.739	181.842	189.739	197.089	225.163	220.771	7.64669	0.110148	0.376442	0.914733	NC_002947	1481838	1482494	-1	estB	carboxylesterase	3227_exp_vs_2737_exp
PP_1297	21490	22959	15697	18774	13767	18175	15706	21616	19112.3	21133.2	19376.5	16572.4	16962	18000.5	17420.8	19242.7	14.1728	-0.0892011	0.599828	0.997567	NC_002947	1482827	1483855	1	yhdW	amino_acid_ABC_transporter-binding_protein_YhdW	3227_exp_vs_2737_exp
PP_1298	596	517	362	568	416	548	436	568	530.057	475.885	446.855	501.39	512.543	542.737	483.602	505.637	8.96495	0.0651935	0.527113	0.978218	NC_002947	1483923	1485101	1	yhdX	amino_acid_ABC_transporter_permease	3227_exp_vs_2737_exp
PP_1299	822	708	506	739	528	743	711	813	731.051	651.696	624.609	652.337	650.535	735.865	788.626	723.738	9.43913	0.124178	0.231484	0.796087	NC_002947	1485112	1486209	1	yhdY	amino_acid_ABC_transporter_permease	3227_exp_vs_2737_exp
PP_1300	3908	3301	2451	3966	2913	3855	3153	4216	3475.61	3038.48	3025.53	3500.9	3589.03	3817.98	3497.24	3753.11	11.755	0.168624	0.268922	0.842	NC_002947	1486220	1486984	1	yhdZ	amino_acid_ABC_transporter_ATP-binding_protein	3227_exp_vs_2737_exp
PP_1301	648	655	565	800	444	556	453	664	576.303	602.91	697.439	706.183	547.041	550.66	502.458	591.097	9.21614	-0.237198	0.0259352	0.298333	NC_002947	1487114	1488322	-1	degS	serine_endoprotease_DegS	3227_exp_vs_2737_exp
PP_1302	410	394	248	379	272	324	308	398	364.636	362.667	306.133	334.554	335.124	320.888	341.627	354.302	8.40933	-0.0170244	0.863491	1	NC_002947	1488443	1489201	1	ybgI	metal-binding_hydrolase/oxidase	3227_exp_vs_2737_exp
PP_1303	4605	4496	3433	5312	3528	4359	4052	4805	4095.49	4138.45	4237.71	4689.06	4346.76	4317.14	4494.39	4277.44	12.0783	0.0229376	0.881489	1	NC_002947	1489404	1490321	1	cysD	sulfate_adenylyltransferase_subunit_2	3227_exp_vs_2737_exp
PP_1304	2321	2486	1829	3015	1935	2458	2387	3032	2064.2	2288.3	2257.73	2661.43	2384.06	2434.39	2647.61	2699.11	11.245	0.132737	0.388398	0.919163	NC_002947	1490338	1492239	1	cysNC	sulfate_adenylyltransferase_subunit_1/adenylyl-sulfate_kinase	3227_exp_vs_2737_exp
PP_1305	295	305	327	364	226	293	209	284	262.36	280.745	403.651	321.313	278.449	290.186	231.818	252.819	8.17454	-0.267755	0.0535475	0.442897	NC_002947	1492334	1492597	-1	imm	colicin-E7_immunity_protein	3227_exp_vs_2737_exp
PP_1306	163	148	129	150	111	113	94	122	144.965	136.23	159.238	132.409	136.76	111.915	104.263	108.605	7.00616	-0.311675	0.0198074	0.255104	NC_002947	1492594	1494870	-1	NA	Pyocin_S-type_killer_domain-containing_protein	3227_exp_vs_2737_exp
PP_1307	212	171	137	231	158	194	155	199	188.544	157.401	169.114	203.91	194.668	192.137	171.923	177.151	7.50655	0.0335386	0.803487	1	NC_002947	1494965	1495444	-1	NA	AsnC_family_transcriptional_regulator	3227_exp_vs_2737_exp
PP_1308	166	192	139	191	155	141	157	176	147.633	176.731	171.582	168.601	190.971	139.646	174.141	156.676	7.37284	-0.00677404	0.958968	1	NC_002947	1495572	1496768	1	mdeA	methionine_gamma-lyase	3227_exp_vs_2737_exp
PP_1309	378	478	358	502	383	439	511	547	336.177	439.987	441.917	443.13	471.884	434.784	566.791	486.943	8.81748	0.238914	0.0464954	0.419107	NC_002947	1496840	1497277	-1	NA	hypothetical_protein	3227_exp_vs_2737_exp
PP_1310	65	65	36	83	45	71	64	63	57.8082	59.8308	44.4386	73.2665	55.4433	70.3181	70.9875	56.083	5.93033	0.103407	0.598781	0.997567	NC_002947	1497413	1498048	1	NA	hypothetical_protein	3227_exp_vs_2737_exp
PP_1311	696	676	434	756	544	655	543	726	618.992	622.24	535.732	667.343	670.248	648.71	602.284	646.29	9.29069	0.0709563	0.503662	0.964489	NC_002947	1498074	1499423	1	trpS	tryptophan--tRNA_ligase	3227_exp_vs_2737_exp
PP_1312	1231	1154	1040	1661	1051	1127	1003	1050	1094.8	1062.23	1283.78	1466.21	1294.91	1116.18	1112.51	934.717	10.1915	-0.13835	0.354657	0.909249	NC_002947	1499587	1500681	1	zapE	nucleoside_triphosphate_hydrolase_domain-containing_protein	3227_exp_vs_2737_exp
PP_1313	2878	2871	2414	3252	2444	2751	2782	3345	2559.57	2642.68	2979.85	2870.64	3011.19	2724.58	3085.74	2977.74	11.4793	0.0942908	0.53465	0.979603	NC_002947	1500788	1501708	-1	NA	AraC_family_transcriptional_regulator	3227_exp_vs_2737_exp
PP_1314	1408	1359	1007	1546	1060	1325	1128	1490	1252.21	1250.92	1243.05	1364.7	1306	1312.28	1251.15	1326.41	10.3312	0.0237829	0.848553	1	NC_002947	1501899	1502939	-1	tas	NAD(P)-linked_reductase	3227_exp_vs_2737_exp
PP_1315	6507	6421	5044	7952	5531	7196	5607	6637	5787.05	5910.36	6226.34	7019.46	6814.6	7126.89	6219.17	5908.3	12.6382	0.0636859	0.698511	1	NC_002947	1503198	1503626	1	rplM	50S_ribosomal_protein_L13	3227_exp_vs_2737_exp
PP_1316	718	700	551	852	534	700	548	693	638.558	644.332	680.157	752.085	657.927	693.278	607.83	616.913	9.36885	-0.075919	0.459696	0.948198	NC_002947	1503641	1504033	1	rpsI	30S_ribosomal_protein_S9	3227_exp_vs_2737_exp
PP_1317	4487	4501	3040	3875	3369	4268	3745	4699	3990.54	4143.05	3752.59	3420.58	4150.86	4227.01	4153.88	4183.08	11.9654	0.126959	0.409537	0.929737	NC_002947	1504296	1504889	1	petA	ubiquinol-cytochrome_c_reductase_iron-sulfur_subunit	3227_exp_vs_2737_exp
PP_1318	6813	7102	5163	6458	4928	6360	6102	7304	6059.19	6537.21	6373.24	5700.66	6071.66	6298.92	6768.21	6502.07	12.6183	0.0556698	0.724975	1	NC_002947	1504889	1506100	1	petB	cytochrome_b	3227_exp_vs_2737_exp
PP_1319	2622	2925	2079	2838	1937	2548	2258	2787	2331.89	2692.39	2566.33	2505.19	2386.53	2523.53	2504.53	2481.01	11.287	-0.0288968	0.844976	1	NC_002947	1506100	1506879	1	petC	ubiquinol--cytochrome_c_reductase_cytochrome_c1_subunit	3227_exp_vs_2737_exp
PP_1320	814	672	629	867	613	736	597	693	723.937	618.559	776.441	765.326	755.261	728.932	662.18	616.913	9.46308	-0.0618173	0.578871	0.994407	NC_002947	1506996	1507619	1	sspA	stringent_starvation_protein_A	3227_exp_vs_2737_exp
PP_1321	201	184	157	215	139	215	167	201	178.761	169.367	193.802	189.787	171.258	212.935	185.233	178.932	7.53136	0.032444	0.774799	1	NC_002947	1507600	1508061	1	sspB	ClpXP_protease_specificity-enhancing_factor	3227_exp_vs_2737_exp
PP_1322	335	353	293	367	334	388	314	391	297.935	324.927	361.681	323.962	411.513	384.274	348.282	348.071	8.44843	0.189464	0.0768428	0.522214	NC_002947	1508123	1508701	-1	NA	lipoprotein	3227_exp_vs_2737_exp
PP_1323	288	286	219	301	260	324	263	294	256.135	263.256	270.335	265.701	320.339	320.888	291.714	261.721	8.133	0.178777	0.0960823	0.574146	NC_002947	1508698	1509285	-1	diaA	replication/archosome_assembly_modulator	3227_exp_vs_2737_exp
PP_1324	122	141	85	165	115	114	122	130	108.502	129.787	104.924	145.65	141.689	112.905	135.32	115.727	6.95763	0.0486812	0.790102	1	NC_002947	1509378	1509752	-1	NA	endonuclease	3227_exp_vs_2737_exp
PP_1325	721	802	514	683	573	766	745	824	641.226	738.22	634.484	602.904	705.978	758.644	826.338	733.53	9.45804	0.208869	0.0459123	0.415709	NC_002947	1509749	1511566	-1	NA	putative_lipoprotein	3227_exp_vs_2737_exp
PP_1326	945	836	512	840	867	943	881	1179	840.442	769.516	632.016	741.492	1068.21	933.944	977.187	1049.55	9.75947	0.433394	0.000144672	0.00441095	NC_002947	1511744	1512628	1	rsmI	16S_rRNA_2'-O-ribose_C1402_methyltransferase	3227_exp_vs_2737_exp
PP_1328	2989	2597	2188	2908	2117	2432	2092	2899	2658.29	2390.47	2700.88	2566.98	2608.3	2408.64	2320.4	2580.71	11.3043	-0.0568402	0.702257	1	NC_002947	1513362	1513835	1	mraZ	cell_division/cell_wall_cluster_transcriptional_repressor_MraZ	3227_exp_vs_2737_exp
PP_1329	887	714	635	785	526	729	593	750	788.86	657.218	783.847	692.942	648.071	721.999	657.743	667.655	9.45474	-0.116849	0.261303	0.832926	NC_002947	1513832	1514779	1	rsmH	ribosomal_RNA_small_subunit_methyltransferase_H	3227_exp_vs_2737_exp
PP_1330	227	215	201	217	153	199	197	248	201.884	197.902	248.115	191.552	188.507	197.089	218.508	220.771	7.70067	-0.0252738	0.872032	1	NC_002947	1514776	1515069	1	ftsL	cell_division_protein_FtsL	3227_exp_vs_2737_exp
PP_1331	849	1024	843	1088	591	740	755	990	755.064	942.565	1040.6	960.409	728.156	732.893	837.43	881.305	9.74375	-0.218067	0.0730058	0.51122	NC_002947	1515066	1516814	1	ftsI	peptidoglycan_DD_transpeptidase	3227_exp_vs_2737_exp
PP_1332	1231	1355	903	1234	945	1281	1088	1346	1094.8	1247.24	1114.67	1089.29	1164.31	1268.7	1206.79	1198.22	10.1953	0.089818	0.466809	0.948547	NC_002947	1516811	1518301	1	murE	UDP-N-acetylmuramoyl-L-alanyl-D-glutamate--2,_6-diaminopimelate_ligase	3227_exp_vs_2737_exp
PP_1333	2247	2287	1819	2333	1667	2047	1902	2547	1998.39	2105.12	2245.38	2059.41	2053.87	2027.34	2109.66	2267.36	11.0419	0.00854071	0.953192	1	NC_002947	1518294	1519661	1	murF	D-alanyl-D-alanine-adding_enzyme	3227_exp_vs_2737_exp
PP_1334	428	503	381	525	349	438	323	468	380.645	462.998	470.308	463.433	429.994	433.794	358.265	416.617	8.73692	-0.117231	0.293505	0.861525	NC_002947	1519661	1520743	1	mraY	phospho-N-acetylmuramoyl-pentapeptide-_transferase	3227_exp_vs_2737_exp
PP_1335	860	921	643	846	616	806	672	818	764.847	847.757	793.723	746.789	758.958	798.26	745.368	728.189	9.59402	-0.0570913	0.55852	0.986634	NC_002947	1520744	1522096	1	murD	UDP-N-acetylmuramoylalanine--D-glutamate_ligase	3227_exp_vs_2737_exp
PP_1336	842	795	566	918	584	626	578	893	748.839	731.777	698.673	810.345	719.531	619.988	641.106	794.955	9.49216	-0.10718	0.327354	0.889947	NC_002947	1522093	1523307	1	ftsW	lipid_II_flippase	3227_exp_vs_2737_exp
PP_1337	368	405	283	403	250	366	271	384	327.283	372.792	349.337	355.74	308.018	362.485	300.588	341.839	8.40754	-0.0979355	0.356229	0.909442	NC_002947	1523297	1524376	1	murG	UDP-N-acetylglucosamine--N-acetylmuramyl-_(pentapeptide)_pyrophosphoryl-undecaprenol_N-acetylglucosamine_transferase	3227_exp_vs_2737_exp
PP_1338	699	767	571	754	442	626	629	725	621.66	706.004	704.846	665.578	544.577	619.988	697.674	645.4	9.34492	-0.105608	0.328966	0.89148	NC_002947	1524369	1525817	1	murC	UDP-N-acetylmuramate--L-alanine_ligase	3227_exp_vs_2737_exp
PP_1339	565	591	366	557	388	460	524	659	502.487	544	451.792	491.68	478.045	455.582	581.21	586.646	8.99786	0.078669	0.497163	0.964489	NC_002947	1525814	1526770	1	ddlB	D-alanine--D-alanine_ligase_B	3227_exp_vs_2737_exp
PP_1340	749	705	540	701	555	659	622	845	666.128	648.934	666.579	618.793	683.801	652.671	689.909	752.225	9.39234	0.0956088	0.324715	0.887022	NC_002947	1526776	1527645	1	ftsQ	cell_division_protein_FtsQ	3227_exp_vs_2737_exp
PP_1341	3658	3205	2570	3476	2906	3263	2888	3632	3253.27	2950.12	3172.42	3068.37	3580.41	3231.66	3203.31	3233.23	11.6484	0.0903705	0.544099	0.981754	NC_002947	1527660	1528922	1	ftsA	cell_division_protein_FtsA	3227_exp_vs_2737_exp
PP_1342	11057	9697	7677	9879	7646	8609	8104	10381	9833.62	8925.84	9476.53	8720.48	9420.44	8526.32	8988.79	9241.24	13.1582	-0.0307627	0.847025	1	NC_002947	1528978	1530174	1	ftsZ	cell_division_protein_FtsZ	3227_exp_vs_2737_exp
PP_1343	9612	9826	7411	10672	6463	7850	6953	8722	8548.5	9044.58	9148.18	9420.49	7962.89	7774.61	7712.12	7764.38	13.036	-0.21227	0.174958	0.726714	NC_002947	1530287	1531198	1	lpxC	UDP-3-O-[3-hydroxymyristoyl]_N-acetylglucosamine_deacetylase	3227_exp_vs_2737_exp
PP_1344	82	73	71	65	62	66	52	83	72.9273	67.1946	87.6428	57.3774	76.3886	65.3662	57.6773	73.8872	6.12499	-0.0610939	0.782684	1	NC_002947	1531246	1531875	-1	NA	hypothetical_protein	3227_exp_vs_2737_exp
PP_1345	7099	7182	5896	8114	5819	7268	6339	7544	6313.54	6610.84	7278.05	7162.46	7169.44	7198.2	7031.09	6715.72	12.7595	0.0389846	0.80626	1	NC_002947	1531990	1534809	1	secA	protein_translocase_subunit_SecA	3227_exp_vs_2737_exp
PP_1346	1582	1671	1190	1598	1256	1552	1316	1656	1406.96	1538.11	1468.94	1410.6	1547.48	1537.1	1459.68	1474.18	10.5316	0.0472266	0.728423	1	NC_002947	1534992	1536209	1	argJ	glutamate_N-acetyltransferase/amino_acid_acetyltransferase	3227_exp_vs_2737_exp
PP_1347	255	256	152	299	205	279	216	334	226.786	235.641	187.63	263.936	252.575	276.321	239.583	297.329	7.94689	0.221692	0.0729363	0.51122	NC_002947	1536365	1536997	1	NA	glutathione_S-transferase_family_protein	3227_exp_vs_2737_exp
PP_1348	909	727	530	762	626	780	672	805	808.425	669.185	654.235	672.64	771.278	772.509	745.368	716.617	9.50352	0.1	0.340637	0.897239	NC_002947	1536994	1537938	1	NA	MutT/nudix_family_protein/thiamine-phosphate_pyrophosphorylase	3227_exp_vs_2737_exp
PP_1349	401	330	229	325	200	288	351	338	356.632	303.756	282.679	286.887	246.415	285.234	389.322	300.89	8.25963	-0.00952494	0.947812	1	NC_002947	1537971	1538537	-1	pduO	ATP:cob(I)alamin_adenosyltransferase	3227_exp_vs_2737_exp
PP_1350	542	577	378	594	415	522	413	571	482.031	531.114	466.605	524.341	511.311	516.987	458.091	508.308	8.96534	-0.00677887	0.947099	1	NC_002947	1538539	1540569	-1	NA	two-component_system_sensor_histidine_kinase/response_regulator	3227_exp_vs_2737_exp
PP_1351	297	257	169	223	172	198	243	305	264.139	236.562	208.615	196.849	211.917	196.098	269.531	271.513	7.85699	0.0667254	0.637489	1	NC_002947	1540607	1541524	-1	panE	2-dehydropantoate_2-reductase	3227_exp_vs_2737_exp
PP_1352	6199	6027	5110	6484	5107	6147	5539	6444	5513.12	5547.7	6307.81	5723.62	6292.2	6087.97	6143.74	5736.49	12.5307	0.071195	0.651141	1	NC_002947	1541625	1542110	1	NA	hypothetical_protein	3227_exp_vs_2737_exp
PP_1353	756	669	534	724	563	729	679	794	672.354	615.797	659.173	639.096	693.658	721.999	753.133	706.824	9.4132	0.152914	0.107016	0.605072	NC_002947	1542221	1543069	1	NA	membrane_protein	3227_exp_vs_2737_exp
PP_1354	59	48	33	65	30	63	50	64	52.4721	44.1828	40.7354	57.3774	36.9622	62.395	55.459	56.9732	5.66605	0.120877	0.558856	0.986634	NC_002947	1543197	1544441	1	mdfA	multidrug_MFS_transporter	3227_exp_vs_2737_exp
PP_1355	158	164	128	189	111	160	99	164	140.518	150.958	158.004	166.836	136.76	158.463	109.809	145.994	7.18675	-0.161549	0.240788	0.807209	NC_002947	1544555	1546102	-1	ampG	muropeptide_permease_AmpG	3227_exp_vs_2737_exp
PP_1356	717	644	518	632	416	604	558	696	637.669	592.785	639.422	557.885	512.543	598.199	618.922	619.584	9.2217	-0.0474273	0.658005	1	NC_002947	1546146	1546499	-1	NA	hypothetical_protein	3227_exp_vs_2737_exp
PP_1357	117	120	73	117	99	114	108	125	104.055	110.457	90.1116	103.279	121.975	112.905	119.791	111.276	6.76805	0.191944	0.150996	0.688341	NC_002947	1546664	1547674	1	NA	hypothetical_protein	3227_exp_vs_2737_exp
PP_1358	2014	2045	1600	2052	1482	1808	1605	1993	1791.16	1882.37	1975.05	1811.36	1825.93	1790.64	1780.23	1774.18	10.8365	-0.0569933	0.687058	1	NC_002947	1547694	1548488	1	NA	heme_iron_utilization_protein	3227_exp_vs_2737_exp
PP_1359	264	151	110	202	166	169	153	183	234.79	138.992	135.785	178.311	204.524	167.377	169.704	162.908	7.44325	0.0344753	0.86952	1	NC_002947	1548554	1549015	1	NA	membrane_protein	3227_exp_vs_2737_exp
PP_1360	5478	4531	3598	4626	3290	4494	4294	4405	4871.9	4170.67	4441.39	4083.51	4053.52	4450.84	4762.82	3921.36	12.0849	-0.0314586	0.844478	1	NC_002947	1549260	1549553	1	groS	co-chaperonin_GroES	3227_exp_vs_2737_exp
PP_1361	22977	21824	15090	22836	14730	19193	17631	20415	20434.8	20088.4	18627.2	20158	18148.4	19008.7	19555.9	18173.6	14.2338	-0.0827646	0.613798	0.998809	NC_002947	1549601	1551241	1	groL	chaperonin_GroEL	3227_exp_vs_2737_exp
PP_1362	4753	4671	3300	5075	4349	5061	4575	5239	4227.11	4299.53	4073.54	4479.85	5358.29	5012.4	5074.49	4663.79	12.1778	0.235528	0.12752	0.648961	NC_002947	1551367	1552821	-1	pykA	pyruvate_kinase_II	3227_exp_vs_2737_exp
PP_1363	171	133	108	171	131	161	135	191	152.08	122.423	133.316	150.947	161.402	159.454	149.739	170.03	7.22472	0.197235	0.112282	0.61941	NC_002947	1552960	1553388	1	NA	hypothetical_protein	3227_exp_vs_2737_exp
PP_1364	1575	1955	1574	1543	1375	1765	1539	1815	1400.74	1799.53	1942.95	1362.05	1694.1	1748.05	1707.03	1615.73	10.6956	0.0564606	0.724307	1	NC_002947	1553398	1553871	1	NA	hypothetical_protein	3227_exp_vs_2737_exp
PP_1365	1320	1198	959	1455	978	1121	957	1308	1173.95	1102.73	1183.79	1284.37	1204.97	1110.23	1061.48	1164.39	10.1805	-0.0633262	0.612255	0.998809	NC_002947	1553929	1555362	1	sbcB	exodeoxyribonuclease_I	3227_exp_vs_2737_exp
PP_1366	9179	9015	7163	10830	7324	8698	6863	10306	8163.41	8298.07	8842.05	9559.96	9023.71	8614.47	7612.3	9174.47	13.0803	-0.0182624	0.911285	1	NC_002947	1555436	1555813	-1	NA	transcriptional_regulator_MvaT	3227_exp_vs_2737_exp
PP_1367	926	856	717	1004	751	970	815	961	823.545	787.926	885.069	886.26	925.288	960.685	903.981	855.489	9.77794	0.107876	0.292877	0.861072	NC_002947	1556097	1556948	1	purU-II	formyltetrahydrofolate_hydrolase	3227_exp_vs_2737_exp
PP_1368	167	167	114	147	105	150	111	160	148.523	153.719	140.722	129.761	129.368	148.559	123.119	142.433	7.12389	-0.0756182	0.571038	0.992872	NC_002947	1557180	1558172	-1	NA	glycosyltransferase_domain-containing_protein	3227_exp_vs_2737_exp
PP_1369	300	228	175	260	171	255	223	304	266.807	209.868	216.021	229.51	210.685	252.551	247.347	270.623	7.89368	0.0894668	0.454167	0.946258	NC_002947	1558169	1558900	-1	NA	hypothetical_protein	3227_exp_vs_2737_exp
PP_1370	435	406	295	397	309	352	309	462	386.87	373.712	364.15	350.443	380.711	348.62	342.736	411.276	8.53065	0.00796466	0.940992	1	NC_002947	1558926	1560047	-1	NA	group_1_family_glycosyl_transferase	3227_exp_vs_2737_exp
PP_1371	692	681	652	780	545	750	679	823	615.435	626.843	804.832	688.529	671.48	742.797	753.133	732.64	9.45976	0.0842002	0.437304	0.944952	NC_002947	1560216	1562090	-1	pctA	methyl-accepting_chemotaxis_protein_PctA	3227_exp_vs_2737_exp
PP_1372	2979	2569	1665	2330	1952	2522	2159	2554	2649.39	2364.7	2055.29	2056.76	2405.01	2497.78	2394.72	2273.59	11.1901	0.0686797	0.659755	1	NC_002947	1562259	1563734	1	NA	hypothetical_protein	3227_exp_vs_2737_exp
PP_1373	720	826	564	1127	650	722	597	678	640.337	760.312	696.205	994.836	800.848	715.066	662.18	603.56	9.51795	-0.152452	0.268985	0.842	NC_002947	1563856	1565328	-1	pitB	phosphate_transporter	3227_exp_vs_2737_exp
PP_1374	925	836	724	898	637	786	867	910	822.655	769.516	893.71	792.691	784.831	778.452	961.658	810.088	9.69117	0.0246319	0.822702	1	NC_002947	1565641	1565841	-1	NA	hypothetical_protein	3227_exp_vs_2737_exp
PP_1375	292	392	243	404	245	325	263	342	259.692	360.826	299.961	356.623	301.858	321.879	291.714	304.451	8.2856	-0.0661078	0.579689	0.994407	NC_002947	1566321	1567196	1	pcaR	pca_regulon_transcriptional_regulator	3227_exp_vs_2737_exp
PP_1376	7975	7318	4579	8376	5017	6278	5127	7174	7092.62	6736.03	5652.34	7393.74	6181.31	6217.71	5686.76	6386.34	12.6464	-0.135111	0.412808	0.932938	NC_002947	1567517	1568863	1	pcaK	4-hydroxybenzoate_transporter	3227_exp_vs_2737_exp
PP_1377	7454	9322	6316	9545	6455	7844	6709	8742	6629.27	8580.66	7796.5	8425.65	7953.04	7768.67	7441.48	7782.19	12.9287	-0.0225138	0.892561	1	NC_002947	1569190	1570392	1	pcaF-I	beta-ketoadipyl-CoA_thiolase	3227_exp_vs_2737_exp
PP_1378	4356	4046	3086	4464	2933	3798	3061	3635	3874.04	3724.24	3809.38	3940.5	3613.67	3761.53	3395.2	3235.9	11.8398	-0.13199	0.382628	0.91833	NC_002947	1570580	1571869	1	pcaT	alpha-ketoglutarate_permease	3227_exp_vs_2737_exp
PP_1379	2651	2619	1574	2782	1919	2410	2073	2840	2357.69	2410.72	1942.95	2455.75	2364.35	2386.86	2299.33	2528.19	11.1939	0.0633655	0.679754	1	NC_002947	1571879	1573231	1	pcaB	3-carboxy-cis,cis-muconate_cycloisomerase	3227_exp_vs_2737_exp
PP_1380	3495	2955	1978	3406	2169	2793	2479	3182	3108.3	2720	2441.65	3006.58	2672.37	2766.18	2749.66	2832.64	11.4445	-0.0330895	0.830319	1	NC_002947	1573243	1574034	1	pcaD	3-oxoadipate_enol-lactonase	3227_exp_vs_2737_exp
PP_1381	5624	5346	3516	6508	4188	4922	4288	6020	5001.74	4920.85	4340.17	5744.8	5159.93	4874.73	4756.16	5359.05	12.2934	0.0102241	0.950614	1	NC_002947	1574045	1574437	1	pcaC	4-carboxymuconolactone_decarboxylase	3227_exp_vs_2737_exp
PP_1382	655	666	406	643	435	647	622	638	582.529	613.036	501.169	567.595	535.952	640.787	689.909	567.952	9.19717	0.104602	0.350142	0.905817	NC_002947	1574490	1575014	-1	pcaP	porin	3227_exp_vs_2737_exp
PP_1383	5235	5553	3998	6551	4003	5030	4583	5521	4655.78	5111.39	4935.15	5782.76	4931.99	4981.69	5083.37	4914.83	12.3018	-0.0409442	0.79623	1	NC_002947	1575224	1576480	-1	galP-II	porin-like_protein	3227_exp_vs_2737_exp
PP_1384	747	659	428	688	452	614	591	666	664.35	606.592	528.326	607.318	556.897	608.103	655.525	592.878	9.23481	0.00408161	0.980912	1	NC_002947	1576793	1578247	-1	ttgC	efflux_pump_outer_membrane_protein_TtgC	3227_exp_vs_2737_exp
PP_1385	1187	1333	851	1289	756	1037	997	1249	1055.67	1226.99	1050.48	1137.84	931.448	1027.04	1105.85	1111.87	10.0772	-0.0983957	0.427674	0.941514	NC_002947	1578244	1581396	-1	ttgB	efflux_pump_membrane_protein_TtgB	3227_exp_vs_2737_exp
PP_1386	1034	1195	883	1180	889	1125	979	1038	919.595	1099.97	1089.98	1041.62	1095.31	1114.2	1085.89	924.035	10.0311	0.0235332	0.848032	1	NC_002947	1581400	1582554	-1	ttgA	efflux_pump_periplasmic_linker_TtgA	3227_exp_vs_2737_exp
PP_1387	214	263	183	197	149	205	231	199	190.322	242.085	225.896	173.898	183.579	203.031	256.22	177.151	7.69012	-0.0213399	0.892953	1	NC_002947	1582812	1583444	1	ttgR	HTH-type_transcriptional_regulator_TtgR	3227_exp_vs_2737_exp
PP_1388	39	71	45	59	48	44	48	58	34.6849	65.3537	55.5482	52.081	59.1395	43.5774	53.2406	51.632	5.69786	-0.000543753	1	1	NC_002947	1583562	1585013	-1	NA	EmrB/QacA_family_drug_resistance_transporter	3227_exp_vs_2737_exp
PP_1389	552	661	526	754	468	604	552	651	490.925	608.433	649.297	665.578	576.611	598.199	612.267	579.525	9.22298	-0.0287483	0.801775	1	NC_002947	1585389	1586264	1	NA	oxaloacetate_decarboxylase	3227_exp_vs_2737_exp
PP_1390	45	45	42	60	33	38	47	52	40.0211	41.4213	51.845	52.9637	40.6584	37.6351	52.1314	46.2908	5.5032	-0.0758195	0.733041	1	NC_002947	1586284	1586466	-1	NA	hypothetical_protein	3227_exp_vs_2737_exp
PP_1391	212	182	159	206	146	224	153	204	188.544	167.526	196.27	181.842	179.883	221.849	169.704	181.602	7.53829	0.0365841	0.759615	1	NC_002947	1586497	1587405	-1	NA	LysR_family_transcriptional_regulator	3227_exp_vs_2737_exp
PP_1392	263	228	137	196	179	273	207	251	233.901	209.868	169.114	173.015	220.541	270.378	229.6	223.442	7.75039	0.264387	0.043691	0.404195	NC_002947	1587589	1588203	1	NA	NAD-binding_protein	3227_exp_vs_2737_exp
PP_1393	112	94	49	77	62	87	93	95	99.608	86.5246	60.4859	67.9701	76.3886	86.1645	103.154	84.5696	6.37484	0.155028	0.40664	0.927244	NC_002947	1588223	1589098	-1	NA	transcriptional_regulator	3227_exp_vs_2737_exp
PP_1394	76	65	58	55	48	60	70	85	67.5911	59.8308	71.5955	48.5501	59.1395	59.4238	77.6425	75.6676	6.01923	0.135113	0.421428	0.937591	NC_002947	1589212	1590849	1	NA	acetolactate_synthase_large_subunit	3227_exp_vs_2737_exp
PP_1395	817	885	629	956	697	851	789	961	726.605	814.62	776.441	843.889	858.756	842.827	875.142	855.489	9.68567	0.118506	0.237899	0.80445	NC_002947	1590973	1591893	-1	NA	AraC_family_transcriptional_regulator	3227_exp_vs_2737_exp
PP_1396	673	596	495	702	658	742	744	828	598.537	548.603	611.031	619.676	810.705	734.874	825.229	737.091	9.40858	0.386284	0.000102218	0.00318504	NC_002947	1592096	1592389	1	NA	hypothetical_protein	3227_exp_vs_2737_exp
PP_1397	355	325	276	305	274	294	328	437	315.722	299.154	340.696	269.232	337.588	291.177	363.811	389.02	8.34523	0.173785	0.133974	0.659473	NC_002947	1592406	1592672	1	NA	hypothetical_protein	3227_exp_vs_2737_exp
PP_1398	147	174	117	173	114	137	125	153	130.735	160.162	144.425	152.712	140.456	135.684	138.647	136.202	7.15282	-0.0938778	0.443689	0.944952	NC_002947	1592673	1593278	-1	NA	hypothetical_protein	3227_exp_vs_2737_exp
PP_1399	81	96	127	77	65	67	83	94	72.0379	88.3655	156.769	67.9701	80.0848	66.3566	92.0619	83.6794	6.46049	-0.257515	0.291614	0.860124	NC_002947	1593398	1593802	-1	NA	hypothetical_protein	3227_exp_vs_2737_exp
PP_1400	83	92	56	54	49	50	48	73	73.8166	84.6836	69.1267	47.6674	60.3716	49.5198	53.2406	64.9851	5.96923	-0.2712	0.161333	0.704328	NC_002947	1594103	1595422	-1	kgtP	alpha-ketoglutarate_permease	3227_exp_vs_2737_exp
PP_1401	289	289	213	232	232	253	219	296	257.024	266.017	262.928	204.793	285.841	250.57	242.91	263.501	7.98934	0.0738828	0.527648	0.978218	NC_002947	1595676	1597010	-1	dctD-III	C4-dicarboxylate_transport_transcriptional_regulator	3227_exp_vs_2737_exp
PP_1402	98	116	75	104	77	72	87	130	87.157	106.775	92.5804	91.8038	94.8697	71.3085	96.4986	115.727	6.56362	0.000333643	1	1	NC_002947	1597004	1598761	-1	dctB	C4-dicarboxylate_transport_sensor_protein	3227_exp_vs_2737_exp
PP_1403	902	900	640	875	650	800	682	888	802.2	828.427	790.019	772.388	800.848	792.317	756.46	790.504	9.62866	-0.0241041	0.801407	1	NC_002947	1598892	1601183	-1	bglX	beta-D-glucoside_glucohydrolase	3227_exp_vs_2737_exp
PP_1404	87	88	58	71	73	94	90	110	77.3741	81.0017	71.5955	62.6738	89.9414	93.0973	99.8261	97.9228	6.38293	0.379834	0.00825622	0.138524	NC_002947	1601370	1601987	1	NA	hypothetical_protein	3227_exp_vs_2737_exp
PP_1406	107	101	61	126	68	99	84	120	95.1612	92.9679	75.2987	111.224	83.781	98.0492	93.171	106.825	6.56309	0.027366	0.897936	1	NC_002947	1603401	1604411	-1	NA	hypothetical_protein	3227_exp_vs_2737_exp
PP_1407	124	123	75	133	92	136	97	132	110.28	113.218	92.5804	117.403	113.351	134.694	107.59	117.507	6.82298	0.126303	0.376835	0.914733	NC_002947	1604544	1606250	-1	NA	sulfate_transporter	3227_exp_vs_2737_exp
PP_1408	2488	2613	2193	3061	2010	2548	1921	2468	2212.72	2405.2	2707.05	2702.03	2476.47	2523.53	2130.73	2197.03	11.2395	-0.104288	0.501273	0.964489	NC_002947	1606646	1607533	-1	NA	(R)-3-hydroxydecanoyl-ACP:CoA_transacylase	3227_exp_vs_2737_exp
PP_1409	230	268	208	263	188	250	175	307	204.552	246.687	256.756	232.158	231.63	247.599	194.106	273.293	7.8817	0.00990298	0.92182	1	NC_002947	1607877	1608569	-1	rsuA	16S_rRNA_pseudouridine(516)_synthase	3227_exp_vs_2737_exp
PP_1410	32	38	15	28	26	49	37	31	28.4594	34.978	18.5161	24.7164	32.0339	48.5294	41.0396	27.5964	4.97905	0.484088	0.057443	0.459463	NC_002947	1608578	1608811	-1	NA	hypothetical_protein	3227_exp_vs_2737_exp
PP_1411	257	273	208	271	221	289	272	306	228.565	251.289	256.756	239.22	272.288	286.225	301.697	272.403	8.03796	0.214953	0.0372337	0.369794	NC_002947	1608783	1610264	-1	NA	GGDEF_domain-containing_protein	3227_exp_vs_2737_exp
PP_1412	815	732	530	663	521	688	787	857	724.826	673.787	654.235	585.249	641.911	681.393	872.924	762.907	9.44812	0.165678	0.159791	0.699633	NC_002947	1610971	1612077	-1	NA	3-hydroxyisobutyryl-CoA_hydrolase	3227_exp_vs_2737_exp
PP_1413	126	174	78	169	84	120	106	117	112.059	160.162	96.2836	149.181	103.494	118.848	117.573	104.154	6.90529	-0.221294	0.167485	0.716379	NC_002947	1612204	1612896	1	ung	uracil-DNA_glycosylase	3227_exp_vs_2737_exp
PP_1414	83	78	61	76	67	74	78	85	73.8166	71.797	75.2987	67.0874	82.549	73.2893	86.516	75.6676	6.24145	0.143058	0.34868	0.905452	NC_002947	1612923	1614605	-1	ushA	5'-nucleotidase/2',3'-cyclic_phosphodiesterase	3227_exp_vs_2737_exp
PP_1415	97	70	75	67	67	82	46	66	86.2676	64.4332	92.5804	59.1429	82.549	81.2125	51.0222	58.7537	6.16801	-0.144835	0.491779	0.963001	NC_002947	1614696	1615751	-1	NA	membrane_protein	3227_exp_vs_2737_exp
PP_1416	117	88	56	113	58	89	73	84	104.055	81.0017	69.1267	99.7484	71.4603	88.1453	80.9701	74.7774	6.38408	-0.166503	0.293729	0.861737	NC_002947	1615744	1617258	-1	NA	tricarboxylate_transport_protein_TctA	3227_exp_vs_2737_exp
PP_1417	170	204	142	166	122	137	113	142	151.191	187.777	175.286	146.533	150.313	135.684	125.337	126.409	7.21941	-0.297264	0.0236195	0.284749	NC_002947	1617260	1617745	-1	NA	tricarboxylate_transport_protein_TctB	3227_exp_vs_2737_exp
PP_1418	311	336	247	260	148	189	221	265	276.59	309.279	304.898	229.51	182.347	187.185	245.129	235.905	7.93096	-0.397362	0.00304354	0.0662969	NC_002947	1617918	1618898	-1	NA	tricarboxylate_transport_protein_TctC	3227_exp_vs_2737_exp
PP_1419	538	577	380	528	353	418	398	529	478.474	531.114	469.074	466.081	434.922	413.986	441.453	470.919	8.85389	-0.142955	0.145617	0.676597	NC_002947	1618945	1620234	-1	opdH	tricarboxylate-specific_outer_membrane_porin	3227_exp_vs_2737_exp
PP_1420	170	141	97	131	104	131	138	144	151.191	129.787	119.737	115.638	128.136	129.742	153.067	128.19	7.04336	0.0622883	0.662977	1	NC_002947	1620435	1621106	1	tctD	transcriptional_regulator_TctD	3227_exp_vs_2737_exp
PP_1421	184	193	130	207	157	195	165	167	163.642	177.651	160.473	182.725	193.436	193.127	183.015	148.665	7.45361	0.0694389	0.611587	0.99865	NC_002947	1621087	1622478	1	NA	sensor_histidine_kinase_TctE	3227_exp_vs_2737_exp
PP_1422	852	822	699	935	745	870	764	927	757.732	756.63	862.849	825.352	917.895	861.645	847.413	825.222	9.69915	0.108279	0.289192	0.857301	NC_002947	1622544	1623356	-1	NA	hypothetical_protein	3227_exp_vs_2737_exp
PP_1423	469	536	407	615	342	445	423	564	417.108	493.374	502.403	542.878	421.369	440.726	469.183	502.077	8.88689	-0.093246	0.402825	0.925402	NC_002947	1623406	1624347	-1	NA	hypothetical_protein	3227_exp_vs_2737_exp
PP_1424	93	138	103	130	66	119	89	125	82.7102	127.025	127.144	114.755	81.3169	117.857	98.7169	111.276	6.74778	-0.142465	0.424272	0.939862	NC_002947	1624481	1624735	1	NA	DUF339_domain-containing_protein	3227_exp_vs_2737_exp
PP_1425	34	37	28	43	20	29	32	28	30.2381	34.0575	34.5634	37.9574	24.6415	28.7215	35.4937	24.9258	4.96312	-0.265962	0.224494	0.791352	NC_002947	1624719	1625177	1	NA	hypothetical_protein	3227_exp_vs_2737_exp
PP_1426	903	1073	706	1050	828	971	886	982	803.089	987.669	871.49	926.866	1020.16	961.675	982.733	874.183	9.85792	0.0970082	0.404574	0.926713	NC_002947	1625234	1626838	-1	nadB	L-aspartate_oxidase	3227_exp_vs_2737_exp
PP_1427	3051	2829	2311	3001	2330	2760	2386	2918	2713.43	2604.02	2852.71	2649.07	2870.73	2733.49	2646.5	2597.62	11.4032	0.00387796	0.97977	1	NC_002947	1627273	1627854	1	rpoE	RNA_polymerase_sigma_E_factor	3227_exp_vs_2737_exp
PP_1428	2133	2161	1622	2063	1554	2112	1785	2242	1897	1989.14	2002.21	1821.07	1914.64	2091.72	1979.88	1995.84	10.9375	0.0501442	0.726259	1	NC_002947	1627888	1628478	1	mucA	sigma_factor_AlgU_negative_regulator	3227_exp_vs_2737_exp
PP_1429	1691	1399	1011	1348	1036	1476	1442	1517	1503.9	1287.74	1247.98	1189.92	1276.43	1461.83	1599.44	1350.44	10.4131	0.121269	0.400107	0.925402	NC_002947	1628491	1629456	1	mucB	sigma_factor_AlgU_regulator_MucB	3227_exp_vs_2737_exp
PP_1430	2223	2178	1509	2369	1557	2029	1776	2077	1977.04	2004.79	1862.72	2091.19	1918.34	2009.51	1969.9	1848.96	10.9368	-0.0347793	0.808502	1	NC_002947	1629588	1631066	1	NA	DegP-like_serine_endoprotease	3227_exp_vs_2737_exp
PP_1431	4032	4212	3400	5038	3348	4140	3664	4464	3585.89	3877.04	4196.98	4447.19	4124.98	4100.24	4064.03	3973.88	11.9824	0.0139098	0.929071	1	NC_002947	1631247	1633046	1	lepA	elongation_factor_4	3227_exp_vs_2737_exp
PP_1432	1398	1275	1022	1420	993	1259	1208	1281	1243.32	1173.6	1261.56	1253.48	1223.45	1246.91	1339.89	1140.35	10.2707	0.00544191	0.967536	1	NC_002947	1633052	1633906	1	lepB	signal_peptidase_I	3227_exp_vs_2737_exp
PP_1433	704	590	499	649	506	712	583	663	626.107	543.08	615.968	572.891	623.429	705.162	646.651	590.207	9.26419	0.12162	0.231302	0.796087	NC_002947	1634070	1634759	1	rnc	ribonuclease_3	3227_exp_vs_2737_exp
PP_1434	2228	2240	1670	2314	1845	2202	2004	2265	1981.49	2061.86	2061.46	2042.64	2273.18	2180.85	2222.79	2016.32	11.0389	0.0935308	0.51683	0.971659	NC_002947	1634746	1635654	1	era	GTPase_Era	3227_exp_vs_2737_exp
PP_1435	37	43	25	56	25	32	31	32	32.9062	39.5804	30.8601	49.4328	30.8018	31.6927	34.3846	28.4866	5.11265	-0.285309	0.183191	0.739412	NC_002947	1635824	1636507	1	recO	DNA_repair_protein_RecO	3227_exp_vs_2737_exp
PP_1436	1355	1587	1094	1718	1150	1472	1095	1610	1205.08	1460.79	1350.44	1516.53	1416.89	1457.86	1214.55	1433.23	10.4325	-0.00268993	0.986503	1	NC_002947	1636551	1637291	1	pdxJ	pyridoxine_5'-phosphate_synthase	3227_exp_vs_2737_exp
PP_1437	22	30	11	30	13	18	22	21	19.5659	27.6142	13.5785	26.4819	16.017	17.8271	24.4019	18.6943	4.3563	-0.181256	0.514718	0.969112	NC_002947	1637357	1638739	-1	NA	heavy_metal_sensor_histidine_kinase	3227_exp_vs_2737_exp
PP_1438	14	19	16	17	19	18	21	13	12.451	17.489	19.7505	15.0064	23.4094	17.8271	23.2928	11.5727	4.13274	0.234238	0.474548	0.952045	NC_002947	1638736	1639410	-1	czcR-III	response_regulator	3227_exp_vs_2737_exp
PP_1439	8	3	4	11	3	5	5	1	7.11486	2.76142	4.93762	9.71002	3.69622	4.95198	5.5459	0.890207	2.26555	-0.701141	0.200777	0.769194	NC_002947	1639721	1639924	1	NA	hypothetical_protein	3227_exp_vs_2737_exp
PP_1440	48	42	51	89	34	48	33	54	42.6891	38.6599	62.9547	78.5629	41.8905	47.539	36.6029	48.0712	5.62192	-0.356234	0.136476	0.659473	NC_002947	1639994	1640950	-1	cmoB	tRNA_5-methoxyuridine(34)_synthase_CmoB	3227_exp_vs_2737_exp
PP_1441	93	101	70	97	66	91	80	76	82.7102	92.9679	86.4084	85.6247	81.3169	90.1261	88.7343	67.6557	6.39928	-0.0849284	0.550351	0.986535	NC_002947	1640947	1641690	-1	cmoA	tRNA_5-methoxyuridine(34)/uridine-5-oxyacetic_acid(34)_metyltransferase_CmoA	3227_exp_vs_2737_exp
PP_1442	280	296	166	279	193	201	204	288	249.02	272.46	204.911	246.281	237.79	199.07	226.273	256.38	7.88527	-0.0810864	0.497642	0.964489	NC_002947	1641780	1642172	-1	NA	hypothetical_protein	3227_exp_vs_2737_exp
PP_1443	1482	1592	1088	1638	1134	1334	1166	1483	1318.03	1465.39	1343.03	1445.91	1397.17	1321.19	1293.3	1320.18	10.4122	-0.0636562	0.629358	1	NC_002947	1642324	1644741	-1	lon-I	DNA-binding_ATP-dependent_protease	3227_exp_vs_2737_exp
PP_1444	1187	1334	746	1170	885	1112	1111	1320	1055.67	1227.91	920.866	1032.79	1090.39	1101.32	1232.3	1175.07	10.108	0.11822	0.372251	0.914733	NC_002947	1644945	1647356	-1	gcd	quinoprotein_glucose_dehydrogenase	3227_exp_vs_2737_exp
PP_1445	183	181	129	183	146	170	127	189	162.752	166.606	159.238	161.539	179.883	168.367	140.866	168.249	7.35257	0.0159535	0.909842	1	NC_002947	1647387	1648721	-1	oprB-II	carbohydrate-selective_porin	3227_exp_vs_2737_exp
PP_1446	35	15	4	18	14	25	20	25	31.1275	13.8071	4.93762	15.8891	17.249	24.7599	22.1836	22.2552	4.23646	0.394588	0.321162	0.88515	NC_002947	1649017	1651059	-1	NA	TonB-dependent_receptor	3227_exp_vs_2737_exp
PP_1447	25	19	8	15	16	15	20	16	22.2339	17.489	9.87524	13.2409	19.7132	14.8559	22.1836	14.2433	4.06163	0.176075	0.663217	1	NC_002947	1651196	1651444	1	NA	hypothetical_protein	3227_exp_vs_2737_exp
PP_1448	188	159	111	160	131	153	104	168	167.199	146.355	137.019	141.237	161.402	151.531	115.355	149.555	7.19176	-0.0344601	0.809252	1	NC_002947	1651446	1652081	1	NA	membrane_protein	3227_exp_vs_2737_exp
PP_1449	157	173	136	157	128	143	180	181	139.629	159.242	167.879	138.588	157.705	141.627	199.652	161.127	7.30408	0.124968	0.363595	0.911556	NC_002947	1652242	1656768	-1	NA	hypothetical_protein	3227_exp_vs_2737_exp
PP_1450	12	25	8	25	7	14	10	11	10.6723	23.0119	9.87524	22.0682	8.62452	13.8656	11.0918	9.79228	3.7375	-0.597468	0.0897089	0.555392	NC_002947	1656796	1658493	-1	NA	TPS_family_activation/secretion_protein	3227_exp_vs_2737_exp
PP_1451	254	258	233	252	209	280	247	238	225.897	237.482	287.616	222.448	257.503	277.311	273.967	211.869	7.96111	0.0683209	0.578674	0.994407	NC_002947	1658639	1659193	-1	NA	hypothetical_protein	3227_exp_vs_2737_exp
PP_1452	235	212	172	239	168	231	239	216	208.999	195.14	212.318	210.972	206.988	228.782	265.094	192.285	7.74762	0.110264	0.373014	0.914733	NC_002947	1659216	1659767	-1	NA	MutT/nudix_family_protein	3227_exp_vs_2737_exp
PP_1453	1058	951	719	1126	821	974	812	1026	940.94	875.371	887.538	993.953	1011.53	964.646	900.653	913.352	9.87025	0.0356005	0.75825	1	NC_002947	1659891	1660490	1	nudL	NUDIX_hydrolase	3227_exp_vs_2737_exp
PP_1454	1039	969	719	1021	705	791	847	1010	924.042	891.939	887.538	901.266	868.612	783.404	939.475	899.109	9.79248	-0.0464385	0.66365	1	NC_002947	1660534	1661058	1	NA	hypothetical_protein	3227_exp_vs_2737_exp
PP_1455	50	60	27	50	46	60	36	45	44.4678	55.2284	33.3289	44.1365	56.6754	59.4238	39.9304	40.0593	5.54214	0.146441	0.523429	0.976546	NC_002947	1661027	1661251	1	NA	hypothetical_protein	3227_exp_vs_2737_exp
PP_1456	104	74	64	85	64	79	83	91	92.4931	68.1151	79.0019	75.032	78.8527	78.2413	92.0619	81.0088	6.33231	0.0694742	0.672566	1	NC_002947	1661329	1661796	1	NA	membrane_protein	3227_exp_vs_2737_exp
PP_1457	1801	1711	1064	1755	1362	1652	1393	1801	1601.73	1574.93	1313.41	1549.19	1678.08	1636.13	1545.09	1603.26	10.609	0.0977359	0.497764	0.964489	NC_002947	1661873	1663054	1	purT	phosphoribosylglycinamide_formyltransferase	3227_exp_vs_2737_exp
PP_1458	354	311	195	333	228	296	244	360	314.832	286.267	240.709	293.949	280.913	293.157	270.64	320.474	8.16789	0.0369032	0.758773	1	NC_002947	1663092	1664390	-1	yhjE	metabolite_transport_protein_YhjE	3227_exp_vs_2737_exp
PP_1459	184	214	185	215	187	208	206	260	163.642	196.981	228.365	189.787	230.398	206.002	228.491	231.454	7.70649	0.202848	0.0893057	0.554105	NC_002947	1664662	1665867	-1	NA	CBS_domain-containing_protein	3227_exp_vs_2737_exp
PP_1460	328	318	219	310	257	343	265	311	291.709	292.711	270.335	273.646	316.643	339.706	293.932	276.854	8.20057	0.121015	0.258923	0.8292	NC_002947	1665877	1666728	-1	NA	membrane_protein	3227_exp_vs_2737_exp
PP_1461	3907	4319	3186	4650	3433	4169	3472	4421	3474.72	3975.53	3932.82	4104.69	4229.71	4128.96	3851.07	3935.6	11.9488	0.0599908	0.696808	1	NC_002947	1666999	1668375	1	ffh	signal_recognition_particle_GTPase_subunit	3227_exp_vs_2737_exp
PP_1462	2629	2781	2439	3377	2466	3275	2397	2811	2338.12	2559.84	3010.71	2980.98	3038.29	3243.55	2658.7	2502.37	11.4464	0.0714974	0.665687	1	NC_002947	1668557	1668886	1	rpsP	30S_ribosomal_protein_S16	3227_exp_vs_2737_exp
PP_1463	3850	3492	2724	4096	2872	3774	3114	3345	3424.02	3214.3	3362.52	3615.66	3538.52	3737.76	3453.98	2977.74	11.7379	0.00966214	0.951022	1	NC_002947	1668892	1669428	1	rimM	ribosome_maturation_factor_RimM	3227_exp_vs_2737_exp
PP_1464	12536	11867	10104	15776	10359	12662	10677	12231	11149	10923.3	12472.4	13925.9	12763.1	12540.4	11842.7	10888.1	13.5583	-0.013046	0.938976	1	NC_002947	1669432	1670184	1	trmD	tRNA_(guanosine(37)-N1)-methyltransferase_TrmD	3227_exp_vs_2737_exp
PP_1465	1301	1430	1003	1548	913	1359	1241	1356	1157.05	1316.28	1238.11	1366.46	1124.88	1345.95	1376.49	1207.12	10.3067	-0.00668089	0.961387	1	NC_002947	1670227	1670577	1	rplS	50S_ribosomal_protein_L19	3227_exp_vs_2737_exp
PP_1466	30	18	19	33	34	33	30	48	26.6807	16.5685	23.4537	29.1301	41.8905	32.6831	33.2754	42.7299	4.90841	0.651925	0.00472252	0.0910932	NC_002947	1670672	1671079	1	NA	acyl-CoA_thioesterase	3227_exp_vs_2737_exp
PP_1467	710	684	442	612	401	568	478	687	631.443	629.604	545.607	540.23	494.062	562.545	530.188	611.572	9.14937	-0.0943153	0.387633	0.918433	NC_002947	1671083	1672888	-1	NA	NhaP-type_Na+(K+)/H+_antiporter	3227_exp_vs_2737_exp
PP_1468	56	42	26	46	36	38	48	47	49.804	38.6599	32.0945	40.6055	44.3547	37.6351	53.2406	41.8397	5.40028	0.135791	0.542414	0.980877	NC_002947	1672957	1673853	1	xerD	tyrosine_recombinase_XerD	3227_exp_vs_2737_exp
PP_1469	933	1012	715	1149	816	927	773	933	829.77	931.52	882.6	1014.26	1005.37	918.098	857.395	830.563	9.82763	-0.0185429	0.871667	1	NC_002947	1673968	1674750	1	dsbC	thiol:disulfide_interchange_protein_DsbC	3227_exp_vs_2737_exp
PP_1470	4438	4303	3416	4872	3694	4359	3740	4348	3946.97	3960.8	4216.73	4300.66	4551.28	4317.14	4148.33	3870.62	12.0236	0.0400379	0.795575	1	NC_002947	1674834	1676138	1	hom	homoserine_dehydrogenase	3227_exp_vs_2737_exp
PP_1471	1527	1510	1096	1565	1000	1384	1222	1485	1358.05	1389.92	1352.91	1381.47	1232.07	1370.71	1355.42	1321.96	10.3935	-0.0542119	0.673647	1	NC_002947	1676198	1677607	1	thrC	threonine_synthase	3227_exp_vs_2737_exp
PP_1473	33	24	17	23	19	26	18	29	29.3488	22.0914	20.9849	20.3028	23.4094	25.7503	19.9652	25.816	4.55194	0.034028	0.947726	1	NC_002947	1678237	1678518	1	NA	hypothetical_protein	3227_exp_vs_2737_exp
PP_1474	401	428	339	478	328	344	291	403	356.632	393.963	418.463	421.945	404.12	340.696	322.771	358.753	8.55691	-0.157618	0.144429	0.675672	NC_002947	1678705	1679580	-1	NA	hypothetical_protein	3227_exp_vs_2737_exp
PP_1475	607	633	464	619	454	615	563	667	539.84	582.66	572.764	546.409	559.362	609.094	624.468	593.768	9.17558	0.0904359	0.335622	0.893995	NC_002947	1679601	1680800	-1	NA	CAIB/BAIF_family_protein	3227_exp_vs_2737_exp
PP_1476	484	451	345	499	355	432	381	459	430.449	415.134	425.87	440.482	437.386	427.851	422.597	408.605	8.73485	-0.0131172	0.890329	1	NC_002947	1680931	1681473	1	NA	hypothetical_protein	3227_exp_vs_2737_exp
PP_1477	237	202	148	199	149	185	173	193	210.778	185.936	182.692	175.663	183.579	183.223	191.888	171.81	7.5366	-0.0477227	0.678115	1	NC_002947	1681482	1683191	1	recJ	ssDNA-specific_exonuclease_RecJ	3227_exp_vs_2737_exp
PP_1478	2069	2299	1657	2052	1464	2214	2140	2415	1840.08	2116.17	2045.41	1811.36	1803.76	2192.74	2373.64	2149.85	10.9941	0.124971	0.419112	0.9362	NC_002947	1683422	1684528	1	NA	xenobiotic_reductase	3227_exp_vs_2737_exp
PP_1479	245	340	239	391	222	304	214	260	217.892	312.961	295.023	345.147	273.52	301.081	237.364	231.454	8.11033	-0.166452	0.241002	0.807209	NC_002947	1684539	1684871	-1	hicB	HicB_family_nuclease	3227_exp_vs_2737_exp
PP_1480	239	292	231	243	212	264	238	240	212.556	268.778	285.148	214.503	261.2	261.465	263.985	213.65	7.95215	0.0281269	0.825244	1	NC_002947	1684868	1685122	-1	NA	hypothetical_protein	3227_exp_vs_2737_exp
PP_1481	2427	2685	1812	1972	1666	2323	1808	2212	2158.47	2471.47	2236.74	1740.74	2052.64	2300.69	2005.4	1969.14	11.0475	-0.0476363	0.767179	1	NC_002947	1685354	1686778	-1	patD	medium_chain_aldehyde_dehydrogenase	3227_exp_vs_2737_exp
PP_1482	308	289	210	260	172	266	230	255	273.922	266.017	259.225	229.51	211.917	263.445	255.111	227.003	7.95483	-0.103477	0.368893	0.912736	NC_002947	1686796	1687602	-1	ydcV	polyamine_ABC_transporter_permease	3227_exp_vs_2737_exp
PP_1483	139	132	108	97	87	145	96	134	123.621	121.503	133.316	85.6247	107.19	143.607	106.481	119.288	6.87736	0.0383557	0.799024	1	NC_002947	1687592	1688503	-1	ydcU	polyamine_ABC_transporter_permease	3227_exp_vs_2737_exp
PP_1484	523	559	373	483	319	472	431	501	465.134	514.545	460.433	426.358	393.032	467.467	478.056	445.994	8.83372	-0.0647532	0.545796	0.98323	NC_002947	1688505	1689536	-1	ydcT	polyamine_ABC_transporter_ATP-binding_protein	3227_exp_vs_2737_exp
PP_1486	4876	4759	3197	4095	3291	4161	3686	4687	4336.5	4380.54	3946.39	3614.78	4054.76	4121.04	4088.43	4172.4	11.9976	0.0139723	0.928631	1	NC_002947	1689685	1690830	-1	ydcS	polyamine_ABC_transporter,_periplasmic_polyamine-binding_protein	3227_exp_vs_2737_exp
PP_1487	87	123	57	117	65	74	64	104	77.3741	113.218	70.3611	103.279	80.0848	73.2893	70.9875	92.5815	6.4084	-0.200637	0.261437	0.832926	NC_002947	1691053	1691733	1	NA	hypothetical_protein	3227_exp_vs_2737_exp
PP_1488	1720	1825	1315	1806	1226	1672	1475	1681	1529.69	1679.87	1623.24	1594.21	1510.52	1655.94	1636.04	1496.44	10.6354	-0.0290383	0.837281	1	NC_002947	1691904	1693526	1	NA	methyl-accepting_chemotaxis_transducer	3227_exp_vs_2737_exp
PP_1489	185	221	173	222	148	195	174	225	164.531	203.425	213.552	195.966	182.347	193.127	192.997	200.297	7.59453	-0.0162459	0.92299	1	NC_002947	1693532	1694038	1	NA	CheW_domain-containing_protein	3227_exp_vs_2737_exp
PP_1490	973	1109	751	1061	687	903	873	1162	865.344	1020.81	927.038	936.576	846.435	894.328	968.313	1034.42	9.87138	-0.00241344	0.989121	1	NC_002947	1694035	1695309	1	wspC	biofilm_formation_methyltransferase_WspC	3227_exp_vs_2737_exp
PP_1491	304	306	203	298	226	337	269	325	270.365	281.665	250.584	263.053	278.449	333.764	298.369	289.317	8.14312	0.171156	0.105114	0.600762	NC_002947	1695324	1695971	1	NA	CheW_domain-containing_protein	3227_exp_vs_2737_exp
PP_1492	2531	2679	1893	2365	1836	2304	1882	2514	2250.96	2465.95	2336.73	2087.65	2262.09	2281.87	2087.48	2237.98	11.1364	-0.0435596	0.768965	1	NC_002947	1695968	1698256	1	NA	two-component_system_sensor_histidine_kinase/response_regulator	3227_exp_vs_2737_exp
PP_1493	626	585	407	563	401	541	501	584	556.737	538.477	502.403	496.977	494.062	535.804	555.699	519.881	9.03618	0.00745481	0.946254	1	NC_002947	1698253	1699266	1	cheBC	chemotaxis_response_regulator_protein-glutamate_methylesterase	3227_exp_vs_2737_exp
PP_1494	812	761	525	703	499	765	697	744	722.158	700.481	648.063	620.559	614.805	757.653	773.098	662.314	9.42466	0.0611943	0.577623	0.994407	NC_002947	1699315	1700322	1	NA	GGDEF_domain-containing_response_regulator	3227_exp_vs_2737_exp
PP_1495	1713	1794	1411	2125	1500	1716	1369	1695	1523.47	1651.33	1741.75	1875.8	1848.11	1699.52	1518.47	1508.9	10.7062	-0.0469192	0.755265	1	NC_002947	1700460	1701555	1	prfB	peptide_chain_release_factor_2	3227_exp_vs_2737_exp
PP_1496	3142	3191	2568	3460	2448	2946	2826	3214	2794.36	2937.23	3169.95	3054.24	3016.12	2917.71	3134.54	2861.12	11.5438	-0.00317689	0.983836	1	NC_002947	1701649	1703151	1	lysS	lysine--tRNA_ligase	3227_exp_vs_2737_exp
PP_1497	215	218	149	234	161	235	222	209	191.212	200.663	183.926	206.559	198.364	232.743	246.238	186.053	7.68279	0.142193	0.250582	0.823292	NC_002947	1703318	1704034	1	NA	TetR_family_transcriptional_regulator	3227_exp_vs_2737_exp
PP_1498	1030	843	598	806	632	829	762	863	916.038	775.96	738.174	711.48	778.671	821.039	845.194	768.249	9.63354	0.0324663	0.770431	1	NC_002947	1704065	1704613	1	NA	lipoprotein	3227_exp_vs_2737_exp
PP_1499	1572	1581	1200	1662	1191	1410	1398	1754	1398.07	1455.27	1481.29	1467.1	1467.4	1396.46	1550.63	1561.42	10.5236	0.0426785	0.749137	1	NC_002947	1704636	1705964	1	NA	hypothetical_protein	3227_exp_vs_2737_exp
PP_1500	473	446	278	454	428	489	352	430	420.666	410.531	343.165	400.759	527.328	484.304	390.431	382.789	8.71142	0.180341	0.153705	0.690151	NC_002947	1705936	1706859	1	NA	lipoprotein	3227_exp_vs_2737_exp
PP_1501	108	125	92	106	96	107	81	137	96.0505	115.059	113.565	93.5693	118.279	105.972	89.8435	121.958	6.73828	0.0601585	0.685868	1	NC_002947	1706856	1707182	1	NA	hypothetical_protein	3227_exp_vs_2737_exp
PP_1502	155	164	104	141	106	122	114	175	137.85	150.958	128.378	124.465	130.6	120.828	126.446	155.786	7.0705	-0.0214406	0.901306	1	NC_002947	1707324	1708115	-1	NA	OmpA_family_protein	3227_exp_vs_2737_exp
PP_1503	160	105	104	143	103	123	105	145	142.297	96.6498	128.378	126.23	126.904	121.819	116.464	129.08	6.94811	0.00207639	1	1	NC_002947	1708166	1708636	-1	NA	hypothetical_protein	3227_exp_vs_2737_exp
PP_1504	277	271	174	274	248	299	205	263	246.352	249.448	214.787	241.868	305.554	296.129	227.382	234.124	7.97484	0.158676	0.207479	0.774699	NC_002947	1708856	1709233	-1	NA	hypothetical_protein	3227_exp_vs_2737_exp
PP_1505	1111	1095	781	1072	672	890	883	1207	988.076	1007.92	964.071	946.286	827.954	881.453	979.405	1074.48	9.90469	-0.0538266	0.6582	1	NC_002947	1709382	1712009	1	ppc	phosphoenolpyruvate_carboxylase	3227_exp_vs_2737_exp
PP_1506	5358	4238	5286	4451	3263	4602	5069	6888	4765.17	3900.97	6525.07	3929.03	4020.26	4557.8	5622.43	6131.74	12.2671	0.0886683	0.667362	1	NC_002947	1712267	1712917	1	adk	adenylate_kinase	3227_exp_vs_2737_exp
PP_1507	96	99	80	89	70	113	102	111	85.3783	91.1269	98.7524	78.5629	86.2452	111.915	113.136	98.813	6.57337	0.21299	0.128145	0.649163	NC_002947	1713057	1713731	1	tsaB	endopeptidase	3227_exp_vs_2737_exp
PP_1508	252	261	215	244	240	275	225	305	224.118	240.244	265.397	215.386	295.698	272.359	249.565	271.513	7.98668	0.204576	0.0625368	0.477317	NC_002947	1713833	1714153	1	NA	hypothetical_protein	3227_exp_vs_2737_exp
PP_1509	120	95	63	149	74	111	77	113	106.723	87.445	77.7675	131.527	91.1735	109.934	85.4068	100.593	6.62644	-0.0596982	0.729006	1	NC_002947	1714157	1715026	1	NA	hypothetical_protein	3227_exp_vs_2737_exp
PP_1510	316	245	160	257	183	270	228	308	281.037	225.516	197.505	226.861	225.47	267.407	252.893	274.184	7.9284	0.131775	0.293004	0.861072	NC_002947	1715055	1715885	1	NA	carboxyvinyl-carboxyphosphonate_phosphorylmutase	3227_exp_vs_2737_exp
PP_1511	92	77	49	65	57	81	55	85	81.8208	70.8765	60.4859	57.3774	70.2282	80.2221	61.0049	75.6676	6.12267	0.0857159	0.639069	1	NC_002947	1715885	1716574	1	NA	hypothetical_protein	3227_exp_vs_2737_exp
PP_1512	146	176	105	172	162	184	159	200	129.846	162.003	129.613	151.829	199.596	182.233	176.359	178.041	7.34357	0.360887	0.00350968	0.0737163	NC_002947	1716577	1717197	-1	NA	hypothetical_protein	3227_exp_vs_2737_exp
PP_1513	162	162	125	147	109	118	150	189	144.076	149.117	154.301	129.761	134.296	116.867	166.377	168.249	7.18365	0.0211731	0.872221	1	NC_002947	1717302	1718078	1	rsmJ	ribosomal_RNA_small_subunit_methyltransferase_J	3227_exp_vs_2737_exp
PP_1514	110	74	49	109	93	85	63	79	97.8293	68.1151	60.4859	96.2175	114.583	84.1837	69.8783	70.3263	6.36942	0.071203	0.77485	1	NC_002947	1718271	1719239	1	NA	hypothetical_protein	3227_exp_vs_2737_exp
PP_1515	81	92	84	93	50	87	63	73	72.0379	84.6836	103.69	82.0938	61.6037	86.1645	69.8783	64.9851	6.28138	-0.277204	0.113521	0.620641	NC_002947	1719369	1720010	-1	NA	Transcriptional_regulator,_tetR_family	3227_exp_vs_2737_exp
PP_1516	164	169	97	130	58	84	97	148	145.855	155.56	119.737	114.755	71.4603	83.1933	107.59	131.751	6.84394	-0.443806	0.0146244	0.206821	NC_002947	1720261	1721361	1	NA	RND_membrane_fusion_protein	3227_exp_vs_2737_exp
PP_1517	640	522	458	650	314	397	372	452	569.188	480.487	565.358	573.774	386.871	393.187	412.615	402.373	8.86766	-0.456546	5.06e-06	0.000187389	NC_002947	1721368	1724433	1	NA	RND_family_transporter	3227_exp_vs_2737_exp
PP_1518	419	419	285	424	296	397	346	398	372.641	385.679	351.806	374.277	364.694	393.187	383.776	354.302	8.54126	0.0111894	0.92361	1	NC_002947	1724482	1725168	-1	NA	hypothetical_protein	3227_exp_vs_2737_exp
PP_1519	119	110	77	154	91	119	126	136	105.833	101.252	95.0492	135.94	112.119	117.857	139.757	121.068	6.85701	0.163959	0.277101	0.848865	NC_002947	1725202	1725600	-1	NA	lipoprotein	3227_exp_vs_2737_exp
PP_1520	173	180	109	162	137	190	168	216	153.859	165.685	134.55	143.002	168.794	188.175	186.342	192.285	7.3723	0.30095	0.0115123	0.175031	NC_002947	1725677	1728163	-1	plsB	glycerol-3-phosphate_acyltransferase	3227_exp_vs_2737_exp
PP_1521	27	11	18	22	5	26	17	12	24.0126	10.1252	22.2193	19.42	6.16037	25.7503	18.856	10.6825	4.09251	-0.302369	0.46432	0.948547	NC_002947	1728233	1728373	-1	NA	hypothetical_protein	3227_exp_vs_2737_exp
PP_1522	3616	2890	2789	3128	2614	2802	2985	3635	3215.91	2660.17	3442.76	2761.18	3220.64	2775.09	3310.9	3235.9	11.5874	0.0542062	0.737247	1	NC_002947	1728397	1728606	1	cspA-I	major_cold_shock_protein	3227_exp_vs_2737_exp
PP_1523	604	573	435	669	441	561	471	592	537.172	527.432	536.966	590.546	543.345	555.612	522.423	527.002	9.08357	-0.0290726	0.763489	1	NC_002947	1728729	1729106	-1	NA	hypothetical_protein	3227_exp_vs_2737_exp
PP_1524	243	222	141	231	209	183	175	284	216.114	204.345	174.051	203.91	257.503	181.243	194.106	252.819	7.71582	0.149622	0.28244	0.854315	NC_002947	1729124	1729936	-1	rlmAA	23S_rRNA_(guanine(745)-N(1))-methyltransferase	3227_exp_vs_2737_exp
PP_1525	188	186	137	174	144	213	161	196	167.199	171.208	169.114	153.595	177.419	210.954	178.578	174.481	7.45146	0.165411	0.158511	0.699547	NC_002947	1729936	1731087	-1	dapE	succinyl-diaminopimelate_desuccinylase	3227_exp_vs_2737_exp
PP_1526	1357	1281	1028	1411	843	1088	1119	1500	1206.86	1179.13	1268.97	1245.53	1038.64	1077.55	1241.17	1335.31	10.2275	-0.0625149	0.637847	1	NC_002947	1731278	1733869	-1	NA	beta-(1-3)-glucosyl_transferase	3227_exp_vs_2737_exp
PP_1527	144	138	96	182	112	113	100	142	128.067	127.025	118.503	160.657	137.992	111.915	110.918	126.409	6.99492	-0.132906	0.329212	0.89148	NC_002947	1733983	1734798	1	tcdA	tRNA_cyclic_N6-threonylcarbamoyladenosine(37)_synthase_TcdA	3227_exp_vs_2737_exp
PP_1528	24	39	21	36	32	34	54	52	21.3446	35.8985	25.9225	31.7782	39.4264	33.6735	59.8957	46.2908	5.16545	0.641336	0.00811256	0.137744	NC_002947	1734911	1735321	-1	NA	hypothetical_protein	3227_exp_vs_2737_exp
PP_1529	145	171	109	170	171	229	195	260	128.957	157.401	134.55	150.064	210.685	226.801	216.29	231.454	7.47359	0.632631	4.4e-08	2.01e-06	NC_002947	1735318	1736523	-1	csdA	cysteine_desulfurase	3227_exp_vs_2737_exp
PP_1530	770	769	459	639	549	759	715	696	684.805	707.845	566.592	564.064	676.409	751.711	793.063	619.584	9.38658	0.170965	0.151837	0.688423	NC_002947	1736605	1737639	-1	dapD	2,3,4,5-tetrahydropyridine-2,6-dicarboxylate_N-succinyltransferase	3227_exp_vs_2737_exp
PP_1531	197	191	139	231	172	176	146	230	175.203	175.811	171.582	203.91	211.917	174.31	161.94	204.748	7.53059	0.0515095	0.705243	1	NC_002947	1737671	1738018	-1	yffB	glutathione-dependent_thiol_reductase	3227_exp_vs_2737_exp
PP_1532	429	441	342	464	350	410	354	494	381.534	405.929	422.167	409.586	431.226	406.063	392.649	439.762	8.68323	0.0442933	0.651398	1	NC_002947	1738086	1739192	-1	NA	putative_Phage_integrase	3227_exp_vs_2737_exp
PP_1533	5	8	4	7	12	14	18	22	4.44678	7.36379	4.93762	6.1791	14.7849	13.8656	19.9652	19.5846	3.30535	1.57271	1.18e-05	0.000416289	NC_002947	1739173	1739415	-1	NA	excisionase	3227_exp_vs_2737_exp
PP_1534	14	18	10	9	45	48	36	50	12.451	16.5685	12.3441	7.94456	55.4433	47.539	39.9304	44.5103	4.58695	1.9264	6.47e-15	5.1e-13	NC_002947	1739449	1739766	-1	NA	hypothetical_protein	3227_exp_vs_2737_exp
PP_1535	38	50	29	30	77	66	96	109	33.7956	46.0237	35.7978	26.4819	94.8697	65.3662	106.481	97.0325	5.82878	1.35605	4.4e-11	2.68e-09	NC_002947	1739823	1740287	-1	NA	putative_Methyltransferase	3227_exp_vs_2737_exp
PP_1536	66	70	45	64	79	108	108	121	58.6976	64.4332	55.5482	56.4947	97.3338	106.963	119.791	107.715	6.31591	0.876647	1.35e-09	7.53e-08	NC_002947	1740302	1740685	-1	NA	hypothetical_protein	3227_exp_vs_2737_exp
PP_1537	12	9	7	13	18	26	28	36	10.6723	8.28427	8.64084	11.4755	22.1773	25.7503	31.057	32.0474	4.04146	1.50674	7.95e-08	3.52e-06	NC_002947	1740682	1740909	-1	NA	hypothetical_protein	3227_exp_vs_2737_exp
PP_1538	44	48	29	31	65	74	53	93	39.1317	44.1828	35.7978	27.3646	80.0848	73.2893	58.7865	82.7892	5.69943	1.0098	1.24e-07	5.42e-06	NC_002947	1741160	1741912	-1	NA	hypothetical_protein	3227_exp_vs_2737_exp
PP_1539	151	140	107	113	188	228	224	289	134.293	128.866	132.081	99.7484	231.63	225.81	248.456	257.27	7.43145	0.960388	9.64e-15	7.39e-13	NC_002947	1741996	1742862	-1	NA	hypothetical_protein	3227_exp_vs_2737_exp
PP_1540	92	81	63	109	139	172	161	159	81.8208	74.5584	77.7675	96.2175	171.258	170.348	178.578	141.543	6.869	1.00218	3.04e-13	2.13e-11	NC_002947	1742876	1743172	-1	NA	hypothetical_protein	3227_exp_vs_2737_exp
PP_1541	194	213	138	210	214	295	249	336	172.535	196.061	170.348	185.373	263.664	292.167	276.186	299.109	7.82201	0.643066	1.84e-09	1e-07	NC_002947	1743291	1744211	-1	NA	putative_Methyltransferase	3227_exp_vs_2737_exp
PP_1542	548	471	395	500	461	512	583	660	487.368	433.543	487.59	441.365	567.986	507.083	646.651	587.537	9.01321	0.320008	0.0026651	0.0604552	NC_002947	1744278	1744874	-1	NA	hypothetical_protein	3227_exp_vs_2737_exp
PP_1543	78	72	47	47	89	118	145	160	69.3698	66.2741	58.0171	41.4883	109.655	116.867	160.831	142.433	6.46335	1.17183	6.29e-11	3.71e-09	NC_002947	1745215	1745760	-1	NA	hypothetical_protein	3227_exp_vs_2737_exp
PP_1544	184	168	139	191	186	269	212	265	163.642	154.64	171.582	168.601	229.166	266.417	235.146	235.905	7.63989	0.553862	4.94e-07	2.05e-05	NC_002947	1746079	1746465	-1	NA	hypothetical_protein	3227_exp_vs_2737_exp
PP_1545	104	136	91	99	151	220	229	282	92.4931	125.184	112.331	87.3902	186.043	217.887	254.002	251.038	7.26669	1.12281	2.76e-14	2.06e-12	NC_002947	1746547	1747005	-1	NA	hypothetical_protein	3227_exp_vs_2737_exp
PP_1546	33	34	22	32	83	96	90	84	29.3488	31.2961	27.1569	28.2473	102.262	95.0781	99.8261	74.7774	5.69877	1.68035	2.92e-20	2.81e-18	NC_002947	1747002	1747271	-1	NA	hypothetical_protein	3227_exp_vs_2737_exp
PP_1548	261	302	196	260	368	447	413	522	232.122	277.983	241.943	229.51	453.403	442.707	458.091	464.688	8.38389	0.889912	2.9e-18	2.53e-16	NC_002947	1748230	1748667	-1	NA	hypothetical_protein	3227_exp_vs_2737_exp
PP_1549	1017	939	905	1108	926	983	847	1048	904.476	864.325	1117.14	978.064	1140.9	973.56	939.475	932.937	9.93846	0.0451613	0.72116	1	NC_002947	1749384	1750235	-1	NA	Cro/CI_family_transcriptional_regulator	3227_exp_vs_2737_exp
PP_1550	22	26	22	26	32	23	30	43	19.5659	23.9323	27.1569	22.951	39.4264	22.7791	33.2754	38.2789	4.80602	0.51497	0.0312571	0.333199	NC_002947	1750324	1750500	1	NA	Cro/CI_family_transcriptional_regulator	3227_exp_vs_2737_exp
PP_1551	40	37	38	45	49	53	52	78	35.5743	34.0575	46.9074	39.7228	60.3716	52.491	57.6773	69.4361	5.59729	0.618923	0.000615115	0.016611	NC_002947	1750642	1751496	1	NA	replication_protein_O	3227_exp_vs_2737_exp
PP_1552	29	30	14	17	21	55	27	45	25.7914	27.6142	17.2817	15.0064	25.8736	54.4718	29.9478	40.0593	4.82666	0.811089	0.00429262	0.0860192	NC_002947	1751594	1752298	1	NA	replication_protein	3227_exp_vs_2737_exp
PP_1553	2	8	3	4	2	1	4	7	1.77871	7.36379	3.70322	3.53092	2.46415	0.990396	4.43672	6.23145	1.92676	-0.213622	0.868056	1	NC_002947	1752301	1752597	1	NA	hypothetical_protein	3227_exp_vs_2737_exp
PP_1554	12	5	1	6	4	8	10	11	10.6723	4.60237	1.23441	5.29637	4.9283	7.92317	11.0918	9.79228	2.76141	0.629581	0.202594	0.770549	NC_002947	1752594	1753016	1	NA	hypothetical_protein	3227_exp_vs_2737_exp
PP_1555	62	73	29	72	68	82	67	93	55.1401	67.1946	35.7978	63.5565	83.781	81.2125	74.315	82.7892	6.06187	0.538962	0.00318599	0.0682924	NC_002947	1753031	1754302	1	NA	putative_Phage_integrase	3227_exp_vs_2737_exp
PP_1556	23	17	25	25	16	33	26	32	20.4552	15.6481	30.8601	22.0682	19.7132	32.6831	28.8387	28.4866	4.62697	0.301457	0.220918	0.789785	NC_002947	1754299	1754619	1	NA	hypothetical_protein	3227_exp_vs_2737_exp
PP_1557	52	41	34	49	46	51	44	61	46.2466	37.7394	41.9698	43.2537	56.6754	50.5102	48.8039	54.3026	5.55946	0.313584	0.0799911	0.529743	NC_002947	1754592	1754933	1	NA	hypothetical_protein	3227_exp_vs_2737_exp
PP_1558	25	17	26	35	21	28	33	26	22.2339	15.6481	32.0945	30.8955	25.8736	27.7311	36.6029	23.1454	4.74053	0.168295	0.527596	0.978218	NC_002947	1754944	1755285	1	NA	hypothetical_protein	3227_exp_vs_2737_exp
PP_1559	29	38	34	40	50	69	46	70	25.7914	34.978	41.9698	35.3092	61.6037	68.3374	51.0222	62.3145	5.51775	0.817431	1.69e-05	0.000576949	NC_002947	1755485	1755808	1	NA	holin	3227_exp_vs_2737_exp
PP_1560	7	8	7	11	15	18	19	33	6.2255	7.36379	8.64084	9.71002	18.4811	17.8271	21.0744	29.3768	3.71812	1.44165	7.33e-06	0.000268123	NC_002947	1755869	1756051	1	NA	hypothetical_protein	3227_exp_vs_2737_exp
PP_1561	13	16	6	27	27	25	34	52	11.5616	14.7276	7.40643	23.8337	33.266	24.7599	37.7121	46.2908	4.49813	1.30381	2.66e-05	0.000887379	NC_002947	1756042	1756410	1	NA	holin	3227_exp_vs_2737_exp
PP_1562	32	39	19	28	41	63	48	59	28.4594	35.8985	23.4537	24.7164	50.515	62.395	53.2406	52.5222	5.29339	0.958489	1.33e-06	5.22e-05	NC_002947	1756538	1756921	1	NA	terminase_small_subunit	3227_exp_vs_2737_exp
PP_1563	125	158	95	177	168	202	237	266	111.17	145.435	117.269	156.243	206.988	200.06	262.875	236.795	7.43734	0.774347	3.58e-08	1.66e-06	NC_002947	1756945	1758630	1	NA	terminase_large_subunit	3227_exp_vs_2737_exp
PP_1564	8	20	10	8	9	10	24	19	7.11486	18.4095	12.3441	7.06183	11.0887	9.90396	26.6203	16.9139	3.75072	0.522214	0.190111	0.751581	NC_002947	1758642	1758806	1	NA	hypothetical_protein	3227_exp_vs_2737_exp
PP_1565	89	97	60	96	113	139	145	165	79.1528	89.286	74.0643	84.742	139.224	137.665	160.831	146.884	6.77277	0.83709	1.95e-10	1.13e-08	NC_002947	1758838	1760133	1	NA	HK97_family_portal_protein	3227_exp_vs_2737_exp
PP_1566	51	64	53	44	85	101	88	128	45.3572	58.9103	65.4235	38.8401	104.726	100.03	97.6078	113.946	6.20282	0.997398	2.24e-09	1.2e-07	NC_002947	1760130	1760831	1	NA	peptidase_U35	3227_exp_vs_2737_exp
PP_1567	239	232	188	217	340	461	356	469	212.556	213.55	232.068	191.552	418.905	456.573	394.868	417.507	8.22591	0.990118	2.7e-21	2.69e-19	NC_002947	1760853	1762097	1	NA	capsid_protein	3227_exp_vs_2737_exp
PP_1568	65	69	70	78	99	110	112	142	57.8082	63.5127	86.4084	68.8529	121.975	108.944	124.228	126.409	6.51156	0.799997	5.19e-08	2.36e-06	NC_002947	1762139	1762363	1	NA	hypothetical_protein	3227_exp_vs_2737_exp
PP_1569	10	10	6	12	23	22	28	20	8.89357	9.20474	7.40643	10.5927	28.3377	21.7887	31.057	17.8041	3.9015	1.45535	4.15e-06	0.000154961	NC_002947	1762367	1762843	1	NA	hypothetical_protein	3227_exp_vs_2737_exp
PP_1570	17	26	15	19	18	21	22	26	15.1191	23.9323	18.5161	16.7719	22.1773	20.7983	24.4019	23.1454	4.35813	0.284158	0.255334	0.82644	NC_002947	1762843	1763184	1	NA	head-tail_adaptor	3227_exp_vs_2737_exp
PP_1571	35	42	11	20	19	44	39	59	31.1275	38.6599	13.5785	17.6546	23.4094	43.5774	43.258	52.5222	5.00258	0.688161	0.0274936	0.31059	NC_002947	1763177	1763662	1	NA	hypothetical_protein	3227_exp_vs_2737_exp
PP_1572	19	37	20	24	40	39	31	40	16.8978	34.0575	24.6881	21.1855	49.283	38.6255	34.3846	35.6083	4.95012	0.705512	0.00444114	0.0874928	NC_002947	1763659	1764027	1	NA	hypothetical_protein	3227_exp_vs_2737_exp
PP_1573	33	39	18	36	71	70	89	70	29.3488	35.8985	22.2193	31.7782	87.4772	69.3278	98.7169	62.3145	5.60496	1.41436	2.69e-11	1.71e-09	NC_002947	1764093	1764827	1	NA	major_tail_protein	3227_exp_vs_2737_exp
PP_1574	46	50	37	60	106	97	111	79	40.9104	46.0237	45.673	52.9637	130.6	96.0685	123.119	70.3263	6.12523	1.17881	8.52e-09	4.39e-07	NC_002947	1764836	1765306	1	NA	hypothetical_protein	3227_exp_vs_2737_exp
PP_1575	9	9	4	5	11	14	12	15	8.00421	8.28427	4.93762	4.41365	13.5528	13.8656	13.3101	13.3531	3.21869	1.07676	0.00378524	0.0780584	NC_002947	1765369	1765530	1	NA	hypothetical_protein	3227_exp_vs_2737_exp
PP_1576	1153	1139	1049	1665	1132	1182	1070	1407	1025.43	1048.42	1294.89	1469.74	1394.71	1170.65	1186.82	1252.52	10.2647	0.0487283	0.742118	1	NC_002947	1765592	1765915	1	NA	immunity_protein	3227_exp_vs_2737_exp
PP_1577	345	302	250	313	425	490	420	547	306.828	277.983	308.601	276.294	523.631	485.294	465.855	486.943	8.56492	0.745975	3.37e-14	2.48e-12	NC_002947	1765962	1768403	1	NA	lambda_family_tail_tape_meausure_protein	3227_exp_vs_2737_exp
PP_1578	27	17	17	16	22	24	21	40	24.0126	15.6481	20.9849	14.1237	27.1056	23.7695	23.2928	35.6083	4.5014	0.554048	0.035551	0.362608	NC_002947	1768400	1768879	1	NA	hypothetical_protein	3227_exp_vs_2737_exp
PP_1579	186	238	166	171	283	330	317	391	165.42	219.073	204.911	150.947	348.677	326.831	351.61	348.071	7.97874	0.893348	4.02e-13	2.74e-11	NC_002947	1769253	1772252	1	NA	hypothetical_protein	3227_exp_vs_2737_exp
PP_1580	97	88	72	83	89	138	131	122	86.2676	81.0017	88.8772	73.2665	109.655	136.675	145.302	108.605	6.66511	0.602714	4.11e-05	0.00131075	NC_002947	1772262	1772717	1	NA	hypothetical_protein	3227_exp_vs_2737_exp
PP_1581	535	454	373	464	497	615	594	640	475.806	417.895	460.433	409.586	612.341	609.094	658.852	569.732	9.02149	0.474171	2.71e-06	0.000103	NC_002947	1772818	1774809	1	NA	BNR_domain-containing_protein	3227_exp_vs_2737_exp
PP_1582	92	97	87	109	100	135	98	157	81.8208	89.286	107.393	96.2175	123.207	133.704	108.7	139.762	6.76543	0.431545	0.0018462	0.0439907	NC_002947	1774821	1775897	1	NA	hypothetical_protein	3227_exp_vs_2737_exp
PP_1583	21	11	8	10	22	26	32	36	18.6765	10.1252	9.87524	8.82729	27.1056	25.7503	35.4937	32.0474	4.24082	1.34167	1.78e-06	6.97e-05	NC_002947	1775925	1776401	1	NA	structural_protein_P5	3227_exp_vs_2737_exp
PP_1584	42	43	34	44	47	49	64	75	37.353	39.5804	41.9698	38.8401	57.9075	48.5294	70.9875	66.7655	5.61665	0.630425	0.000573256	0.0158582	NC_002947	1776398	1776898	1	NA	hypothetical_protein	3227_exp_vs_2737_exp
PP_1585	615	620	459	736	381	476	442	676	546.955	570.694	566.592	649.689	469.42	471.429	490.257	601.78	9.08893	-0.199232	0.0778985	0.524326	NC_002947	1777558	1777857	-1	NA	antidote_protein	3227_exp_vs_2737_exp
PP_1586	299	275	259	354	216	230	237	289	265.918	253.13	319.711	312.486	266.128	227.791	262.875	257.27	8.07746	-0.183046	0.114756	0.620641	NC_002947	1777866	1778144	-1	NA	killer_protein	3227_exp_vs_2737_exp
PP_1587	454	368	334	305	251	343	329	387	403.768	338.734	412.291	269.232	309.251	339.706	364.92	344.51	8.44172	-0.0680818	0.616928	0.999315	NC_002947	1778341	1780041	1	NA	NhaP-type_Na+(K+)/H+_antiporter	3227_exp_vs_2737_exp
PP_1588	629	628	480	710	441	534	508	673	559.406	578.058	592.515	626.738	543.345	528.872	563.463	599.109	9.16424	-0.0766393	0.43663	0.944952	NC_002947	1780147	1781343	-1	dapC	N-succinyl-L,L-diaminopimelate_aminotransferase	3227_exp_vs_2737_exp
PP_1589	2433	2322	1691	2419	1866	2248	2022	2415	2163.81	2137.34	2087.38	2135.32	2299.05	2226.41	2242.76	2149.85	11.0899	0.0652269	0.650066	1	NC_002947	1781374	1784076	-1	glnD	uridylyltransferase	3227_exp_vs_2737_exp
PP_1590	1629	1651	1247	1800	1414	1541	1294	1654	1448.76	1519.7	1539.3	1588.91	1742.15	1526.2	1435.28	1472.4	10.5831	0.0186564	0.898252	1	NC_002947	1784118	1784900	-1	map	methionine_aminopeptidase	3227_exp_vs_2737_exp
PP_1591	8095	8536	7198	9211	6479	8686	7616	8734	7199.34	7857.17	8885.25	8130.82	7982.61	8602.58	8447.51	7775.07	12.9854	0.0326969	0.839461	1	NC_002947	1785247	1785984	1	rpsB	30S_ribosomal_protein_S2	3227_exp_vs_2737_exp
PP_1592	5630	6207	5003	6092	4411	5577	4900	5511	5007.08	5713.38	6175.73	5377.59	5434.68	5523.44	5434.98	4905.93	12.4108	-0.0645588	0.687572	1	NC_002947	1786170	1787033	1	tsf	elongation_factor_Ts	3227_exp_vs_2737_exp
PP_1593	5698	5228	4126	5402	4859	5618	4435	5596	5067.56	4812.24	5093.16	4768.5	5986.65	5564.05	4919.21	4981.6	12.3289	0.11985	0.452197	0.946258	NC_002947	1787215	1787958	1	pyrH	uridylate_kinase	3227_exp_vs_2737_exp
PP_1594	3491	3692	3028	3598	2697	3679	3073	3757	3104.75	3398.39	3737.78	3176.06	3322.9	3643.67	3408.51	3344.51	11.7279	0.0321776	0.832809	1	NC_002947	1787955	1788512	1	frr	ribosome-recycling_factor	3227_exp_vs_2737_exp
PP_1595	251	224	194	306	226	275	234	259	223.229	206.186	239.475	270.115	278.449	272.359	259.548	230.564	7.94932	0.148654	0.209894	0.775682	NC_002947	1788528	1789283	1	uppS	(2E,6E)-farnesyl-diphosphate_specific_ditrans,polycis-undecaprenyl-diphosphate_synthase	3227_exp_vs_2737_exp
PP_1596	377	329	251	402	304	374	391	408	335.288	302.836	309.836	354.857	374.55	370.408	433.689	363.204	8.46893	0.243031	0.0228612	0.27993	NC_002947	1789283	1790098	1	cdsA	CTP:phosphatidate_cytidyltransferase	3227_exp_vs_2737_exp
PP_1597	535	567	372	551	384	562	445	579	475.806	521.909	459.199	486.384	473.116	556.603	493.585	515.43	8.95887	0.0691667	0.49598	0.964489	NC_002947	1790071	1791285	1	dxr	1-deoxy-D-xylulose-5-phosphate_reductoisomerase	3227_exp_vs_2737_exp
PP_1598	3123	2790	2294	3410	2220	2780	2237	2754	2777.46	2568.12	2831.73	3010.11	2735.2	2753.3	2481.23	2451.63	11.3984	-0.102332	0.499004	0.964489	NC_002947	1791351	1792709	1	rseP	regulatory_intramembrane_protein_RIP	3227_exp_vs_2737_exp
PP_1599	2550	2635	2111	3001	2166	2555	2226	2436	2267.86	2425.45	2605.83	2649.07	2668.67	2530.46	2469.03	2168.54	11.2721	-0.0162608	0.915636	1	NC_002947	1792783	1795143	1	bamA-I	outer_membrane_protein_assembly_factor	3227_exp_vs_2737_exp
PP_1600	1906	1905	1444	2007	1351	1694	1646	1997	1695.11	1753.5	1782.48	1771.64	1664.53	1677.73	1825.71	1777.74	10.7678	-0.0117955	0.934647	1	NC_002947	1795188	1795691	1	NA	Skp-like_protein	3227_exp_vs_2737_exp
PP_1601	2904	2636	2003	2884	2068	2384	2058	2559	2582.69	2426.37	2472.51	2545.79	2547.93	2361.11	2282.69	2278.04	11.2504	-0.0825425	0.571314	0.992872	NC_002947	1795693	1796748	1	lpxD	UDP-3-O-acylglucosamine_N-acyltransferase	3227_exp_vs_2737_exp
PP_1602	612	638	532	745	465	582	482	608	544.286	587.262	656.704	657.633	572.914	576.411	534.624	541.246	9.18793	-0.136425	0.179785	0.731918	NC_002947	1796812	1797303	1	fabZ	3-hydroxyacyl-ACP_dehydratase_FabZ	3227_exp_vs_2737_exp
PP_1603	199	220	168	280	154	228	218	263	176.982	202.504	207.38	247.164	189.739	225.81	241.801	234.124	7.752	0.0960944	0.454858	0.946258	NC_002947	1797300	1798076	1	lpxA	acyl-[acyl-carrier-protein]--UDP-N-_acetylglucosamine_O-acyltransferase	3227_exp_vs_2737_exp
PP_1604	107	94	71	118	85	99	97	95	95.1612	86.5246	87.6428	104.162	104.726	98.0492	107.59	84.5696	6.5852	0.0805454	0.623797	1	NC_002947	1798078	1799205	1	lpxB	lipid-A-disaccharide_synthase	3227_exp_vs_2737_exp
PP_1605	170	154	104	193	132	150	115	163	151.191	141.753	128.378	170.367	162.634	148.559	127.556	145.104	7.19908	-0.019234	0.864757	1	NC_002947	1799207	1799830	1	rnhB	ribonuclease_HII	3227_exp_vs_2737_exp
PP_1606	2146	2024	1511	2354	1540	1951	1760	2134	1908.56	1863.04	1865.19	2077.94	1897.39	1932.26	1952.16	1899.7	10.9103	-0.00622508	0.965807	1	NC_002947	1800017	1803541	1	dnaEA	DNA_polymerase_III_subunit_alpha	3227_exp_vs_2737_exp
PP_1607	3188	3276	2753	4135	2522	3330	2627	3322	2835.27	3015.47	3398.32	3650.09	3107.29	3298.02	2913.81	2957.27	11.6193	-0.071389	0.649179	1	NC_002947	1803648	1804595	1	accA	acetyl-CoA_carboxylase_carboxyltransferase_subunit_alpha	3227_exp_vs_2737_exp
PP_1608	349	341	248	297	210	301	291	360	310.386	313.882	306.133	262.171	258.736	298.109	322.771	320.474	8.22439	0.00906879	0.928842	1	NC_002947	1804767	1806050	1	tilS	tRNA_lysidine(34)_synthetase_TilS	3227_exp_vs_2737_exp
PP_1609	1069	908	805	1043	736	794	620	963	950.723	835.79	993.696	920.687	906.806	786.375	687.691	857.269	9.7573	-0.192709	0.0956719	0.572865	NC_002947	1806096	1806236	1	NA	hypothetical_protein	3227_exp_vs_2737_exp
PP_1610	4479	4488	3242	4733	3480	4109	3453	4182	3983.43	4131.09	4001.94	4177.96	4287.62	4069.54	3830	3722.85	11.9749	-0.0344442	0.821119	1	NC_002947	1806318	1807946	1	pyrG	CTP_synthase	3227_exp_vs_2737_exp
PP_1611	765	718	639	866	544	724	644	772	680.358	660.9	788.785	764.443	670.248	717.047	714.311	687.24	9.47227	-0.0536392	0.603955	0.997567	NC_002947	1807950	1808795	1	kdsA-I	2-dehydro-3-deoxyphosphooctonate_aldolase	3227_exp_vs_2737_exp
PP_1612	10269	10520	7657	11878	8062	10262	8197	9842	9132.81	9683.39	9451.84	10485.1	9932.98	10163.4	9091.94	8761.42	13.2269	-0.0302197	0.852304	1	NC_002947	1808950	1810239	1	eno	enolase	3227_exp_vs_2737_exp
PP_1613	509	402	363	500	337	458	398	527	452.683	370.031	448.089	441.365	415.209	453.602	441.453	469.139	8.76939	0.0555697	0.589553	0.997567	NC_002947	1810408	1810689	1	ftsB	cell_division_protein	3227_exp_vs_2737_exp
PP_1614	154	162	114	152	78	137	124	146	136.961	149.117	140.722	134.175	96.1018	135.684	137.538	129.97	7.04777	-0.168045	0.229394	0.793668	NC_002947	1810686	1811393	1	ispD	2-C-methyl-D-erythritol_4-phosphate_cytidylyltransferase	3227_exp_vs_2737_exp
PP_1615	229	215	155	228	136	185	175	201	203.663	197.902	191.333	201.262	167.562	183.223	194.106	178.932	7.56639	-0.133792	0.223089	0.790804	NC_002947	1811521	1812417	-1	NA	LysR_family_transcriptional_regulator	3227_exp_vs_2737_exp
PP_1616	1991	1871	1398	2056	1361	1800	1545	2000	1770.71	1722.21	1725.7	1814.89	1676.85	1782.71	1713.68	1780.41	10.7718	-0.0164713	0.907516	1	NC_002947	1812522	1813637	1	frmA	glutathione-dependent_formaldehyde_dehydrogenase	3227_exp_vs_2737_exp
PP_1617	700	706	513	818	454	541	559	674	622.55	649.855	633.25	722.072	559.362	535.804	620.031	599.999	9.26826	-0.182681	0.0759024	0.521748	NC_002947	1813646	1814500	1	frmC	S-formylglutathione_hydrolase/S-lactoylglutathione_hydrolase	3227_exp_vs_2737_exp
PP_1618	805	780	558	924	615	650	629	849	715.932	717.97	688.798	815.642	757.725	643.758	697.674	755.786	9.50002	-0.0415407	0.687766	1	NC_002947	1814613	1815086	1	ispF	2-C-methyl-D-erythritol_2,4-cyclodiphosphate_synthase	3227_exp_vs_2737_exp
PP_1619	438	363	293	440	276	354	373	375	389.538	334.132	361.681	388.401	340.052	350.6	413.724	333.828	8.50767	-0.0352254	0.744392	1	NC_002947	1815083	1816141	1	truD	tRNA_pseudouridine(13)_synthase_TruD	3227_exp_vs_2737_exp
PP_1620	271	308	211	324	197	249	229	311	241.016	283.506	260.46	286.004	242.719	246.609	254.002	276.854	8.02967	-0.0701101	0.528851	0.979415	NC_002947	1816129	1816878	1	surE	5'-nucleotidase_SurE	3227_exp_vs_2737_exp
PP_1621	535	388	323	542	334	470	405	513	475.806	357.144	398.713	478.439	411.513	465.486	449.218	456.676	8.76994	0.0601374	0.606244	0.997567	NC_002947	1816857	1817552	1	pcm	protein-L-isoaspartate_O-methyltransferase	3227_exp_vs_2737_exp
PP_1622	143172	106924	93958	108852	97245	118798	99189	111300	127331	98420.8	115982	96086.8	119813	117657	110018	99080	16.7543	0.0285409	0.875011	1	NC_002947	1817859	1818647	1	NA	M23B_subfamily_metallopeptidase	3227_exp_vs_2737_exp
PP_1623	140261	123774	101547	131036	97676	120645	107486	134464	124742	113931	125350	115669	120344	119486	119221	119701	16.8703	-0.00282951	0.986593	1	NC_002947	1818756	1819763	1	rpoS	RNA_polymerase_sigma_S_factor	3227_exp_vs_2737_exp
PP_1624	6	2	6	1	2	5	1	2	5.33614	1.84095	7.40643	0.882729	2.46415	4.95198	1.10918	1.78041	1.65821	-0.585678	0.467136	0.948547	NC_002947	1820238	1821659	1	NA	group_II_intron-encoding_maturase	3227_exp_vs_2737_exp
PP_1625	331	343	261	479	270	246	235	293	294.377	315.723	322.18	422.827	332.66	243.638	260.657	260.831	8.25229	-0.303811	0.0238	0.284896	NC_002947	1822216	1822539	-1	fdxA	ferredoxin_1	3227_exp_vs_2737_exp
PP_1626	635	685	499	628	533	611	540	698	564.742	630.525	615.968	554.354	656.695	605.132	598.957	621.364	9.24268	0.0693904	0.474931	0.952045	NC_002947	1822680	1825253	-1	mutS	DNA_mismatch_repair_protein_MutS	3227_exp_vs_2737_exp
PP_1627	82	57	55	96	68	56	60	64	72.9273	52.467	67.8923	84.742	83.781	55.4622	66.5507	56.9732	6.07837	-0.081448	0.646913	1	NC_002947	1825414	1826505	1	NA	hypothetical_protein	3227_exp_vs_2737_exp
PP_1628	478	413	345	421	353	470	387	486	425.113	380.156	425.87	371.629	434.922	465.486	429.252	432.641	8.7148	0.136896	0.169234	0.717989	NC_002947	1826561	1827043	1	pncC	NMN_amidohydrolase	3227_exp_vs_2737_exp
PP_1629	4043	4663	3538	4885	3467	4143	3629	4657	3595.67	4292.17	4367.33	4312.13	4271.6	4103.21	4025.21	4145.69	12.0151	-0.00188059	0.990962	1	NC_002947	1827147	1828214	1	recA	recombinase_RecA	3227_exp_vs_2737_exp
PP_1630	87	73	76	87	74	80	58	97	77.3741	67.1946	93.8148	76.7974	91.1735	79.2317	64.3324	86.3501	6.31343	0.026787	0.864184	1	NC_002947	1828236	1828706	1	recX	regulatory_protein_RecX	3227_exp_vs_2737_exp
PP_1631	1449	1654	1172	1414	1050	1423	1235	1652	1288.68	1522.46	1446.72	1248.18	1293.68	1409.33	1369.84	1470.62	10.4317	0.00977299	0.942995	1	NC_002947	1828983	1830101	-1	NA	hypothetical_protein	3227_exp_vs_2737_exp
PP_1632	459	421	405	406	273	352	336	390	408.215	387.52	499.934	358.388	336.356	348.62	372.684	347.181	8.57399	-0.235602	0.0429145	0.398311	NC_002947	1830262	1830471	1	NA	hypothetical_protein	3227_exp_vs_2737_exp
PP_1633	291	258	211	235	243	264	279	282	258.803	237.482	260.46	207.441	299.394	261.465	309.461	251.038	8.0221	0.217863	0.0664216	0.487923	NC_002947	1830486	1830905	-1	NA	hypothetical_protein	3227_exp_vs_2737_exp
PP_1634	116	159	110	163	107	139	109	156	103.165	146.355	135.785	143.885	131.832	137.665	120.901	138.872	7.04775	0.000216938	1	1	NC_002947	1831122	1831832	1	yfiP	hypothetical_protein	3227_exp_vs_2737_exp
PP_1635	1678	769	877	721	526	946	672	936	1492.34	707.845	1082.57	636.448	648.071	936.915	745.368	833.234	9.78185	-0.309	0.153184	0.68945	NC_002947	1832012	1832662	1	NA	two-component_system_response_regulator	3227_exp_vs_2737_exp
PP_1636	209	160	141	133	110	147	139	135	185.876	147.276	174.051	117.403	135.528	145.588	154.176	120.178	7.20218	-0.169236	0.275778	0.848865	NC_002947	1832736	1833101	1	dgkA-I	diacylglycerol_kinase	3227_exp_vs_2737_exp
PP_1637	375	342	261	362	326	321	340	325	333.509	314.802	322.18	319.548	401.656	317.917	377.121	289.317	8.38496	0.103525	0.386848	0.91833	NC_002947	1833098	1834024	-1	NA	LysR_family_transcriptional_regulator	3227_exp_vs_2737_exp
PP_1638	1014	1027	882	1173	809	1062	931	1141	901.808	945.327	1088.75	1035.44	996.748	1051.8	1032.65	1015.73	9.97786	0.0449207	0.696172	1	NC_002947	1834142	1834921	1	fpr-I	ferredoxin--NADP(+)_reductase	3227_exp_vs_2737_exp
PP_1639	220	257	181	257	200	209	238	243	195.659	236.562	223.427	226.861	246.415	206.993	263.985	216.32	7.82615	0.0813672	0.501538	0.964489	NC_002947	1835064	1835558	-1	NA	SprT_family_protein	3227_exp_vs_2737_exp
PP_1640	5664	5760	4257	5708	4462	5862	5125	6909	5037.32	5301.93	5254.86	5038.62	5497.51	5805.7	5684.54	6150.44	12.4153	0.165342	0.286867	0.857126	NC_002947	1835690	1836289	-1	yohC	inner_membrane_protein	3227_exp_vs_2737_exp
PP_1641	1106	1154	997	1362	910	1037	893	1136	983.629	1062.23	1230.7	1202.28	1121.19	1027.04	990.497	1011.27	10.0739	-0.110012	0.381821	0.917893	NC_002947	1836553	1837377	1	ttcA	tRNA_2-thiocytidine(32)_synthetase_TtcA	3227_exp_vs_2737_exp
PP_1642	152	132	90	179	100	138	123	157	135.182	121.503	111.096	158.009	123.207	136.675	136.429	139.762	7.05231	0.0279449	0.871318	1	NC_002947	1837382	1838053	1	NA	hypothetical_protein	3227_exp_vs_2737_exp
PP_1643	185	202	155	187	103	171	148	196	164.531	185.936	191.333	165.07	126.904	169.358	164.159	174.481	7.38784	-0.154914	0.250283	0.823292	NC_002947	1838157	1838570	-1	NA	membrane_protein	3227_exp_vs_2737_exp
PP_1644	94	117	61	101	84	89	90	100	83.5996	107.695	75.2987	89.1556	103.494	88.1453	99.8261	89.0207	6.52321	0.0969832	0.555198	0.986634	NC_002947	1838563	1839168	-1	NA	NAD(P)H_dehydrogenase	3227_exp_vs_2737_exp
PP_1645	225	212	96	161	135	180	166	232	200.105	195.14	118.503	142.119	166.33	178.271	184.124	206.528	7.43968	0.164835	0.309153	0.876166	NC_002947	1839165	1839518	-1	yfgD	arsenate_reductase	3227_exp_vs_2737_exp
PP_1646	2412	2194	1655	2454	1931	2114	1825	2505	2145.13	2019.52	2042.94	2166.22	2379.13	2093.7	2024.25	2229.97	11.0615	0.0596108	0.685772	1	NC_002947	1839604	1840068	1	NA	thioredoxin	3227_exp_vs_2737_exp
PP_1647	80	74	54	85	42	45	60	70	71.1486	68.1151	66.6579	75.032	51.7471	44.5678	66.5507	62.3145	5.97456	-0.319252	0.0596975	0.465303	NC_002947	1840104	1840535	-1	NA	hypothetical_protein	3227_exp_vs_2737_exp
PP_1648	160	159	108	178	110	145	103	139	142.297	146.355	133.316	157.126	135.528	143.607	114.245	123.739	7.096	-0.163299	0.197195	0.764283	NC_002947	1840505	1840942	-1	NA	hypothetical_protein	3227_exp_vs_2737_exp
PP_1649	530	462	368	443	454	466	435	567	471.359	425.259	454.261	391.049	559.362	461.525	482.493	504.747	8.86905	0.205165	0.0519942	0.434255	NC_002947	1840974	1842002	-1	ldhA	D-lactate_dehydrogenase	3227_exp_vs_2737_exp
PP_1650	633	685	448	657	482	594	572	611	562.963	630.525	553.014	579.953	593.86	588.295	634.45	543.916	9.1944	0.020973	0.843964	1	NC_002947	1842040	1844793	-1	gacS	sensor_protein_GacS	3227_exp_vs_2737_exp
PP_1651	15	18	27	37	15	19	13	6	13.3404	16.5685	33.3289	32.661	18.4811	18.8175	14.4193	5.34124	4.20891	-0.749053	0.0534267	0.442897	NC_002947	1844945	1845706	1	NA	two-component_system_response_regulator	3227_exp_vs_2737_exp
PP_1652	46	55	18	22	21	25	28	37	40.9104	50.6261	22.2193	19.42	25.8736	24.7599	31.057	32.9377	4.949	-0.216371	0.471539	0.950212	NC_002947	1845710	1847086	1	pfeS-II	histidine_kinase	3227_exp_vs_2737_exp
PP_1653	0	0	0	0	0	0	0	0	0	0	0	0	0	0	0	0	-3.17387	0.0121697	1	1	NC_002947	1847280	1848245	1	NA	transposase	3227_exp_vs_2737_exp
PP_1654	1703	1970	1311	2087	1439	1677	1562	1943	1514.57	1813.33	1618.31	1842.26	1772.95	1660.89	1732.54	1729.67	10.7402	0.0226856	0.877628	1	NC_002947	1848560	1849459	1	cysM	cysteine_synthase_B	3227_exp_vs_2737_exp
PP_1655	1127	1150	784	1107	782	1050	838	1049	1002.31	1058.55	967.774	977.181	963.482	1039.92	929.492	933.827	9.94239	-0.0509831	0.646865	1	NC_002947	1849460	1850818	1	rlmD	23S_rRNA_(uracil(1939)-C(5))-methyltransferase_RlmD	3227_exp_vs_2737_exp
PP_1656	4485	4686	3500	4773	3434	4331	3937	5059	3988.77	4313.34	4320.42	4213.27	4230.94	4289.41	4366.84	4503.56	12.0626	0.046788	0.757324	1	NC_002947	1850915	1853155	1	relA	ATP:GTP_3'-pyrophosphotransferase	3227_exp_vs_2737_exp
PP_1657	1368	1331	960	1559	942	1266	1043	1212	1216.64	1225.15	1185.03	1376.17	1160.61	1253.84	1156.87	1078.93	10.2358	-0.105481	0.402738	0.925402	NC_002947	1853279	1854112	1	mazG	modified_nucleoside_triphosphate_pyrophosphohydrolase	3227_exp_vs_2737_exp
PP_1658	1284	1264	1081	1369	1091	1244	1217	1414	1141.93	1163.48	1334.39	1208.46	1344.19	1232.05	1349.87	1258.75	10.2917	0.09684	0.441917	0.944952	NC_002947	1854139	1854678	1	NA	hypothetical_protein	3227_exp_vs_2737_exp
PP_1659	13600	15761	10081	10826	11809	14176	10630	13275	12095.3	14507.6	12444	9556.43	14549.6	14039.9	11790.6	11817.5	13.6202	0.102926	0.576004	0.994407	NC_002947	1854989	1856329	1	NA	hypothetical_protein	3227_exp_vs_2737_exp
PP_1660	3231	4167	2514	2902	2823	3341	2370	3201	2873.51	3835.62	3103.3	2561.68	3478.14	3308.91	2628.75	2849.55	11.5887	-0.0127337	0.942884	1	NC_002947	1856295	1856825	1	NA	hypothetical_protein	3227_exp_vs_2737_exp
PP_1661	9914	12061	7189	8303	7580	10243	7057	9022	8817.08	11101.8	8874.14	7329.3	9339.12	10144.6	7827.48	8031.45	13.1249	-0.0314811	0.863195	1	NC_002947	1856822	1859080	1	NA	dehydrogenase	3227_exp_vs_2737_exp
PP_1662	120	73	70	109	42	66	67	74	106.723	67.1946	86.4084	96.2175	51.7471	65.3662	74.315	65.8753	6.24263	-0.470606	0.00844404	0.140429	NC_002947	1859181	1859408	-1	NA	hypothetical_protein	3227_exp_vs_2737_exp
PP_1663	718	789	594	807	652	752	631	697	638.558	726.254	733.237	712.362	803.312	744.778	699.892	620.474	9.47131	0.0294932	0.792183	1	NC_002947	1859564	1860274	-1	NA	hypothetical_protein	3227_exp_vs_2737_exp
PP_1664	647	812	659	897	434	496	484	780	575.414	747.425	813.473	791.808	534.72	491.237	536.843	694.361	9.32803	-0.375466	0.00569101	0.104109	NC_002947	1860283	1860936	-1	purN	phosphoribosylglycinamide_formyltransferase	3227_exp_vs_2737_exp
PP_1665	3003	3286	2039	3211	2460	2957	2465	3024	2670.74	3024.68	2516.95	2834.44	3030.9	2928.6	2734.13	2691.99	11.4531	0.0435822	0.776201	1	NC_002947	1860936	1861994	-1	purM	phosphoribosylformylglycinamidine_cyclo-ligase	3227_exp_vs_2737_exp
PP_1666	368	374	225	376	261	311	280	365	327.283	344.257	277.741	331.906	321.571	308.013	310.57	324.925	8.31414	-0.0182533	0.850228	1	NC_002947	1862315	1863382	1	NA	hypothetical_protein	3227_exp_vs_2737_exp
PP_1667	581	538	408	659	366	485	389	534	516.716	495.215	503.637	581.719	450.939	480.342	431.471	475.37	8.93916	-0.190292	0.0553434	0.447696	NC_002947	1863395	1864468	1	NA	transporter	3227_exp_vs_2737_exp
PP_1668	372	394	294	369	241	342	329	392	330.841	362.667	362.915	325.727	296.93	338.716	364.92	348.961	8.41547	-0.0344608	0.762288	1	NC_002947	1864667	1865374	1	hda	DnaA_regulatory_inactivator_Hda	3227_exp_vs_2737_exp
PP_1669	260	254	195	344	195	288	227	253	231.233	233.8	240.709	303.659	240.254	285.234	251.784	225.222	7.97433	-0.00990512	0.93803	1	NC_002947	1865496	1866140	1	NA	NLP/P60_family_protein	3227_exp_vs_2737_exp
PP_1670	610	648	480	639	444	579	428	647	542.508	596.467	592.515	564.064	547.041	573.44	474.729	575.964	9.12444	-0.0803674	0.441592	0.944952	NC_002947	1866283	1866816	1	NA	lipoprotein	3227_exp_vs_2737_exp
PP_1672	206	252	153	252	185	273	171	209	183.208	231.959	188.864	222.448	227.934	270.378	189.67	186.053	7.73119	0.0807129	0.578913	0.994407	NC_002947	1867279	1867890	1	cobO	bifunctional_cob(I)alamin_adenolsyltransferase/cobinamide_ATP-dependent_adenolsyltransferase	3227_exp_vs_2737_exp
PP_1673	157	145	83	161	82	129	112	139	139.629	133.469	102.456	142.119	101.03	127.761	124.228	123.739	6.95651	-0.118783	0.400427	0.925402	NC_002947	1867887	1869182	1	cobB	cobyrinate_a,c-diamide_synthase	3227_exp_vs_2737_exp
PP_1674	36	23	30	23	27	29	33	45	32.0168	21.1709	37.0322	20.3028	33.266	28.7215	36.6029	40.0593	4.95175	0.327102	0.177801	0.729405	NC_002947	1869179	1869829	1	bluB	5,6-dimethylbenzimidazole_synthase	3227_exp_vs_2737_exp
PP_1675	74	62	46	53	41	59	47	67	65.8124	57.0694	56.7827	46.7846	50.515	58.4334	52.1314	59.6439	5.80457	-0.0369453	0.877491	1	NC_002947	1869811	1870734	1	cobD	Subunit_of_adenosylcobinamide-phosphate_synthase_beta_component	3227_exp_vs_2737_exp
PP_1676	38	36	23	22	27	43	40	52	33.7956	33.1371	28.3913	19.42	33.266	42.587	44.3672	46.2908	5.11087	0.537199	0.0137547	0.198784	NC_002947	1870727	1871719	1	cobC	adenosylcobinamide-phosphate_synthase_subunit_beta	3227_exp_vs_2737_exp
PP_1677	154	152	80	136	105	121	102	134	136.961	139.912	98.7524	120.051	129.368	119.838	113.136	119.288	6.93252	-0.0414748	0.743391	1	NC_002947	1871716	1873170	1	cobQ	adenosyl-cobyric_acid_synthase	3227_exp_vs_2737_exp
PP_1678	66	57	37	55	39	39	38	44	58.6976	52.467	45.673	48.5501	48.0509	38.6255	42.1488	39.1691	5.53724	-0.289938	0.103012	0.597122	NC_002947	1873172	1873693	1	cobP	adenosylcobinamide_kinase/adenosylcobinamide_phosphate_guanyltransferase	3227_exp_vs_2737_exp
PP_1679	147	122	71	103	77	132	132	158	130.735	112.298	87.6428	90.9211	94.8697	130.732	146.412	140.653	6.8608	0.282155	0.092576	0.565731	NC_002947	1873690	1874745	1	cobU	nicotinate-nucleotide--dimethylbenzimidazole_phosphoribosyltransferase	3227_exp_vs_2737_exp
PP_1680	64	69	41	64	38	63	48	69	56.9188	63.5127	50.6106	56.4947	46.8188	62.395	53.2406	61.4243	5.81826	-0.0233832	0.93874	1	NC_002947	1874742	1875308	1	NA	alpha-ribazole-5'-phosphate_phosphatase	3227_exp_vs_2737_exp
PP_1681	62	33	23	38	38	62	42	56	55.1401	30.3756	28.3913	33.5437	46.8188	61.4046	46.5855	49.8516	5.44059	0.472999	0.041243	0.392431	NC_002947	1875277	1876032	1	cobS	adenosylcobinamide-GDP_ribazoletransferase	3227_exp_vs_2737_exp
PP_1682	73	52	37	66	37	33	40	49	64.9231	47.8646	45.673	58.2601	45.5867	32.6831	44.3672	43.6201	5.56848	-0.382422	0.0448507	0.409481	NC_002947	1876186	1877367	1	NA	glycoside_hydrolase_family_protein	3227_exp_vs_2737_exp
PP_1683	873	626	491	935	664	739	629	921	776.409	576.217	606.093	825.352	818.097	731.903	697.674	819.88	9.51293	0.139893	0.275861	0.848865	NC_002947	1877430	1877834	1	NA	MarR_family_transcriptional_regulator	3227_exp_vs_2737_exp
PP_1684	1205	852	588	1193	742	849	716	1109	1071.68	784.244	725.83	1053.1	914.199	840.847	794.172	987.239	9.80788	-0.0395892	0.781064	1	NC_002947	1877879	1879099	1	NA	transporter	3227_exp_vs_2737_exp
PP_1685	133	123	105	162	85	106	94	154	118.284	113.218	129.613	143.002	104.726	104.982	104.263	137.092	6.8974	-0.160431	0.26907	0.842	NC_002947	1879096	1879218	1	NA	hypothetical_protein	3227_exp_vs_2737_exp
PP_1686	4774	4554	3556	4990	3463	4093	3967	4950	4245.79	4191.84	4389.55	4404.82	4266.67	4053.69	4400.11	4406.52	12.0684	-0.00881693	0.954075	1	NC_002947	1879208	1879816	1	NA	glutathione_peroxidase	3227_exp_vs_2737_exp
PP_1687	18	8	6	15	8	3	4	11	16.0084	7.36379	7.40643	13.2409	9.85659	2.97119	4.43672	9.79228	3.109	-0.702156	0.110318	0.61637	NC_002947	1879952	1880251	-1	NA	hypothetical_protein	3227_exp_vs_2737_exp
PP_1688	241	253	209	275	159	190	152	227	214.335	232.88	257.991	242.751	195.9	188.175	168.595	202.077	7.72426	-0.328827	0.00389284	0.0791265	NC_002947	1880327	1881256	1	NA	LysR_family_transcriptional_regulator	3227_exp_vs_2737_exp
PP_1689	3881	3736	2824	3746	3424	4086	3467	4381	3451.59	3438.89	3485.96	3306.7	4218.62	4046.76	3845.52	3900	11.8534	0.226654	0.129393	0.649947	NC_002947	1881298	1882563	-1	NA	long-chain_fatty_acid_transporter	3227_exp_vs_2737_exp
PP_1690	326	308	197	291	224	333	256	336	289.93	283.506	243.178	256.874	275.985	329.802	283.95	299.109	8.14172	0.147255	0.180112	0.732196	NC_002947	1882711	1883193	-1	NA	hypothetical_protein	3227_exp_vs_2737_exp
PP_1691	79	74	65	79	69	71	68	74	70.2592	68.1151	80.2364	69.7356	85.0131	70.3181	75.4242	65.8753	6.19209	0.0408659	0.817124	1	NC_002947	1883443	1883667	-1	NA	hypothetical_protein	3227_exp_vs_2737_exp
PP_1692	7	9	5	3	3	5	1	5	6.2255	8.28427	6.17203	2.64819	3.69622	4.95198	1.10918	4.45103	2.18639	-0.715439	0.223673	0.790804	NC_002947	1884618	1885037	1	NA	hypothetical_protein	3227_exp_vs_2737_exp
PP_1694	177	167	105	185	104	144	135	139	157.416	153.719	129.613	163.305	128.136	142.617	149.739	123.739	7.1633	-0.150456	0.232136	0.796395	NC_002947	1885334	1886821	1	rmuC	DNA_recombination_limiting_inversions_protein	3227_exp_vs_2737_exp
PP_1695	791	638	501	551	409	559	546	680	703.481	587.262	618.437	486.384	503.918	553.632	605.612	605.341	9.18684	-0.0786256	0.519698	0.974763	NC_002947	1886793	1890272	-1	NA	sodium-solute_symporter/two-component_system_sensor_histidine_kinase/response_regulator	3227_exp_vs_2737_exp
PP_1696	569	521	343	506	329	474	377	503	506.044	479.567	423.401	446.661	405.352	469.448	418.161	447.774	8.8116	-0.0922461	0.371028	0.914733	NC_002947	1890399	1891577	-1	NA	membrane_protein	3227_exp_vs_2737_exp
PP_1697	49	58	52	67	43	70	61	68	43.5785	53.3875	64.1891	59.1429	52.9792	69.3278	67.6599	60.5341	5.87599	0.18536	0.282904	0.854315	NC_002947	1891759	1892490	1	NA	transcriptional_regulator,_GntR_family	3227_exp_vs_2737_exp
PP_1698	52	68	38	61	51	64	72	83	46.2466	62.5922	46.9074	53.8465	62.8358	63.3854	79.8609	73.8872	5.92028	0.41768	0.0156975	0.213478	NC_002947	1892585	1893859	1	NA	MFS_transporter	3227_exp_vs_2737_exp
PP_1699	22	16	8	13	15	16	17	21	19.5659	14.7276	9.87524	11.4755	18.4811	15.8463	18.856	18.6943	3.98282	0.369317	0.231802	0.796214	NC_002947	1893875	1894717	1	NA	2-pyrone-4,6-dicarboxylic_acid_hydrolase	3227_exp_vs_2737_exp
PP_1700	514	466	358	570	414	434	425	492	457.129	428.941	441.917	503.156	510.079	429.832	471.401	437.982	8.84564	0.0142297	0.909585	1	NC_002947	1894767	1896752	1	NA	acyltransferase	3227_exp_vs_2737_exp
PP_1701	25	32	16	31	25	26	29	29	22.2339	29.4552	19.7505	27.3646	30.8018	25.7503	32.1662	25.816	4.73307	0.213136	0.397552	0.925402	NC_002947	1896756	1897073	-1	sugE	transporter	3227_exp_vs_2737_exp
PP_1702	1249	1258	995	1527	1047	1197	1054	1322	1110.81	1157.96	1228.23	1347.93	1289.98	1185.5	1169.07	1176.85	10.2387	-0.00701766	0.956966	1	NC_002947	1897291	1898211	-1	rdgC	recombination-associated_protein_RdgC	3227_exp_vs_2737_exp
PP_1703	26	25	26	19	20	17	22	27	23.1233	23.0119	32.0945	16.7719	24.6415	16.8367	24.4019	24.0356	4.53019	-0.079377	0.85178	1	NC_002947	1899450	1903475	1	NA	assimilatory_nitrate_reductase/sulfite_reductase	3227_exp_vs_2737_exp
PP_1705	21	12	6	13	9	17	13	10	18.6765	11.0457	7.40643	11.4755	11.0887	16.8367	14.4193	8.90207	3.6412	0.0763841	0.932662	1	NC_002947	1903746	1906298	1	nirB	nitrite_reductase_large_subunit	3227_exp_vs_2737_exp
PP_1706	8	13	11	12	10	8	2	24	7.11486	11.9662	13.5785	10.5927	12.3207	7.92317	2.21836	21.365	3.44423	0.0190532	1	1	NC_002947	1906298	1906660	1	nirD	nitrite_reductase	3227_exp_vs_2737_exp
PP_1707	79	84	31	65	23	56	56	57	70.2592	77.3198	38.2666	57.3774	28.3377	55.4622	62.114	50.7418	5.77283	-0.306607	0.220169	0.787863	NC_002947	1906788	1907738	-1	NA	D-isomer_specific_2-hydroxyacid_dehydrogenase_family_protein	3227_exp_vs_2737_exp
PP_1708	22	17	11	12	29	8	22	22	19.5659	15.6481	13.5785	10.5927	35.7301	7.92317	24.4019	19.5846	4.17277	0.561485	0.15755	0.698836	NC_002947	1907763	1908521	-1	NA	short-chain_dehydrogenase/reductase_family_oxidoreductase	3227_exp_vs_2737_exp
PP_1709	21	21	9	21	7	21	11	23	18.6765	19.33	11.1096	18.5373	8.62452	20.7983	12.201	20.4748	4.01829	-0.123603	0.720444	1	NC_002947	1908540	1909250	-1	NA	fumarylacetoacetate_hydrolase_family_protein	3227_exp_vs_2737_exp
PP_1710	33	39	12	32	26	23	25	38	29.3488	35.8985	14.8129	28.2473	32.0339	22.7791	27.7295	33.8279	4.81078	0.103591	0.760034	1	NC_002947	1909471	1910811	-1	NA	phthalate_permease_family_MFS_transporter	3227_exp_vs_2737_exp
PP_1711	11	11	8	15	6	7	17	9	9.78293	10.1252	9.87524	13.2409	7.39244	6.93278	18.856	8.01186	3.39571	-0.0627489	0.926563	1	NC_002947	1911107	1912036	1	NA	AraC_family_transcriptional_regulator	3227_exp_vs_2737_exp
PP_1712	573	559	407	525	402	479	464	567	509.602	514.545	502.403	463.433	495.294	474.4	514.659	504.747	8.95822	-0.000639809	1	1	NC_002947	1912062	1913471	-1	NA	hypothetical_protein	3227_exp_vs_2737_exp
PP_1713	158	169	134	182	139	138	118	209	140.518	155.56	165.41	160.657	171.258	136.675	130.883	186.053	7.28426	0.00630246	0.959304	1	NC_002947	1913634	1914566	1	pcaQ	transcriptional_regulator_PcaQ	3227_exp_vs_2737_exp
PP_1714	1817	1817	1419	1968	1355	1694	1356	1633	1615.96	1672.5	1751.62	1737.21	1669.46	1677.73	1504.05	1453.71	10.6744	-0.104225	0.464758	0.948547	NC_002947	1914820	1915572	1	fklB-II	FKBP-type_peptidyl-prolyl_cis-trans_isomerase	3227_exp_vs_2737_exp
PP_1715	552	442	350	499	408	496	431	572	490.925	406.85	432.042	440.482	502.686	491.237	478.056	509.198	8.87096	0.162366	0.100697	0.59054	NC_002947	1915861	1916298	1	NA	hypothetical_protein	3227_exp_vs_2737_exp
PP_1716	888	1023	600	858	601	760	690	1058	789.749	941.645	740.643	757.382	740.476	752.701	765.334	941.839	9.65054	-0.0130448	0.917649	1	NC_002947	1916413	1916751	1	NA	Cro/CI_family_transcriptional_regulator	3227_exp_vs_2737_exp
PP_1717	63	47	52	69	57	49	55	78	56.0295	43.2623	64.1891	60.9083	70.2282	48.5294	61.0049	69.4361	5.88551	0.151293	0.416734	0.93559	NC_002947	1916748	1917116	1	NA	hypothetical_protein	3227_exp_vs_2737_exp
PP_1718	142	147	93	145	97	145	119	164	126.289	135.31	114.8	127.996	119.511	143.607	131.992	145.994	7.02909	0.101358	0.43899	0.944952	NC_002947	1917142	1918224	-1	NA	EAL_domain-containing_diguanylate_phosphodiesterase	3227_exp_vs_2737_exp
PP_1719	8970	9285	7102	9359	7363	9108	8253	10012	7977.53	8546.6	8766.75	8261.46	9071.76	9020.53	9154.06	8912.75	13.0881	0.107945	0.491211	0.962869	NC_002947	1918342	1920456	-1	prc	tail-specific_protease_Prc	3227_exp_vs_2737_exp
PP_1720	1089	858	667	1046	789	805	806	1064	968.51	789.767	823.348	923.335	972.106	797.269	893.998	947.18	9.79659	0.0428224	0.71761	1	NC_002947	1920563	1921525	1	NA	alcohol_dehydrogenase	3227_exp_vs_2737_exp
PP_1721	1665	1476	1085	1460	1319	1446	1159	1603	1480.78	1358.62	1339.33	1288.78	1625.11	1432.11	1285.54	1427	10.4555	0.0776262	0.575112	0.994407	NC_002947	1921586	1922239	-1	NA	phosphoserine_phosphatase	3227_exp_vs_2737_exp
PP_1722	265	268	153	220	177	220	193	278	235.68	246.687	188.864	194.2	218.077	217.887	214.072	247.478	7.78353	0.0525145	0.679904	1	NC_002947	1922254	1923243	-1	NA	ABC_transporter_ATP-binding_protein	3227_exp_vs_2737_exp
PP_1723	189	193	137	175	114	182	150	185	168.088	177.651	169.114	154.478	140.456	180.252	166.377	164.688	7.3674	-0.0383489	0.783049	1	NC_002947	1923245	1924039	-1	NA	2-aminoethylphosphonate_ABC_transporter_permease	3227_exp_vs_2737_exp
PP_1724	100	68	52	70	49	65	62	77	88.9357	62.5922	64.1891	61.791	60.3716	64.3758	68.7691	68.5459	6.07508	-0.0826191	0.63006	1	NC_002947	1924029	1924868	-1	NA	2-aminoethylphosphonate_ABC_transporter_permease	3227_exp_vs_2737_exp
PP_1725	280	262	131	210	193	236	186	246	249.02	241.164	161.707	185.373	237.79	233.734	206.307	218.991	7.75911	0.0991385	0.495616	0.964489	NC_002947	1924865	1925701	-1	NA	hypothetical_protein	3227_exp_vs_2737_exp
PP_1726	8753	9039	6213	7258	6521	7650	6402	8319	7784.54	8320.16	7669.36	6406.85	8034.35	7576.53	7100.96	7405.63	12.8798	-0.00303539	0.985665	1	NC_002947	1925801	1926865	-1	NA	ABC_transporter_substrate-binding_protein	3227_exp_vs_2737_exp
PP_1727	150	123	73	128	82	91	113	139	133.404	113.218	90.1116	112.989	101.03	90.1261	125.337	123.739	6.79751	-0.0307715	0.85007	1	NC_002947	1927193	1927906	1	NA	GntR_family_transcriptional_regulator	3227_exp_vs_2737_exp
PP_1728	383	398	305	477	268	366	349	432	340.624	366.349	376.494	421.062	330.196	362.485	387.104	384.569	8.53557	-0.0390467	0.725109	1	NC_002947	1927938	1930091	-1	NA	membrane_protein	3227_exp_vs_2737_exp
PP_1729	65	114	81	87	63	67	75	114	57.8082	104.934	99.9868	76.7974	77.6207	66.3566	83.1884	101.484	6.38389	-0.0469756	0.841032	1	NC_002947	1930130	1930333	-1	NA	hypothetical_protein	3227_exp_vs_2737_exp
PP_1730	722	728	544	683	524	684	675	828	642.116	670.105	671.517	602.904	645.607	677.431	748.696	737.091	9.39631	0.118887	0.233017	0.798308	NC_002947	1930438	1931727	-1	apeB	M18_family_aminopeptidase	3227_exp_vs_2737_exp
PP_1731	178	161	138	190	154	163	150	187	158.306	148.196	170.348	167.719	189.739	161.435	166.377	166.469	7.37504	0.0857042	0.474585	0.952045	NC_002947	1931898	1932533	-1	rluA	bifunctional_tRNA_pseudouridine(32)_synthase_TrmQ/ribosomal_large_subunit_pseudouridine_synthase_RluA	3227_exp_vs_2737_exp
PP_1732	333	342	324	379	301	345	308	395	296.156	314.802	399.947	334.554	370.854	341.687	341.627	351.632	8.42553	0.0632921	0.559006	0.986634	NC_002947	1932683	1932937	-1	minE	cell_division_topological_specificity_factor	3227_exp_vs_2737_exp
PP_1733	2825	2852	2109	3162	2261	2829	2376	2960	2512.43	2625.19	2603.36	2791.19	2785.72	2801.83	2635.41	2635.01	11.3845	0.0439512	0.766388	1	NC_002947	1932941	1933753	-1	minD	MinC-MinD-MinE_system_ATPase	3227_exp_vs_2737_exp
PP_1734	296	296	244	348	217	230	221	297	263.25	272.46	301.195	307.19	267.36	227.791	245.129	264.391	8.06625	-0.187483	0.086719	0.549376	NC_002947	1933863	1934690	-1	minC	septum_site-determining_protein_MinC	3227_exp_vs_2737_exp
PP_1735	190	206	118	219	155	180	111	174	168.978	189.618	145.66	193.318	190.971	178.271	123.119	154.896	7.3922	-0.108004	0.453287	0.946258	NC_002947	1934736	1935671	1	htrB	lipid_A_biosynthesis_lauroyl_acyltransferase	3227_exp_vs_2737_exp
PP_1736	116	123	110	155	87	114	78	177	103.165	113.218	135.785	136.823	107.19	112.905	86.516	157.567	6.8961	-0.0751301	0.712834	1	NC_002947	1935699	1936847	1	NA	hypothetical_protein	3227_exp_vs_2737_exp
PP_1737	272	248	165	243	179	277	206	294	241.905	228.278	203.677	214.503	220.541	274.34	228.491	261.721	7.86956	0.149111	0.191634	0.753174	NC_002947	1936937	1937683	-1	NA	hypothetical_protein	3227_exp_vs_2737_exp
PP_1738	349	383	288	369	288	343	308	436	310.386	352.542	355.509	325.727	354.837	339.706	341.627	388.13	8.43427	0.0835456	0.400812	0.925402	NC_002947	1937757	1939055	-1	NA	hypothetical_protein	3227_exp_vs_2737_exp
PP_1739	114	96	74	125	72	88	75	121	101.387	88.3655	91.346	110.341	88.7093	87.1549	83.1884	107.715	6.56568	-0.0939223	0.538269	0.979603	NC_002947	1939234	1939611	1	NA	membrane_protein	3227_exp_vs_2737_exp
PP_1740	173	199	137	165	113	187	133	172	153.859	183.174	169.114	145.65	139.224	185.204	147.521	153.116	7.31807	-0.0604166	0.675675	1	NC_002947	1939699	1941276	-1	NA	beta_(1-6)_glucans_synthase	3227_exp_vs_2737_exp
PP_1741	964	937	751	935	732	780	768	975	857.34	862.484	927.038	825.352	901.878	772.509	851.85	867.952	9.74525	-0.0327894	0.751498	1	NC_002947	1941459	1942322	1	betX	choline/betaine/carnitine_ABC_transporter_substrate-binding_protein_BetX	3227_exp_vs_2737_exp
PP_1742	4304	1201	3432	1052	1888	2759	1270	2673	3827.79	1105.49	4236.48	928.631	2326.16	2732.5	1408.66	2379.52	11.2064	-0.190892	0.623615	1	NC_002947	1942527	1942838	1	yjcH	inner_membrane_protein	3227_exp_vs_2737_exp
PP_1743	9417	5035	12800	2169	8222	8853	5280	7943	8375.07	4634.59	15800.4	1914.64	10130.1	8767.98	5856.47	7070.91	12.9325	0.0507834	0.903487	1	NC_002947	1942835	1944499	1	actP-I	acetate_permease	3227_exp_vs_2737_exp
PP_1744	144	119	65	140	114	113	106	123	128.067	109.536	80.2364	123.582	140.456	111.915	117.573	109.495	6.84561	0.11919	0.490499	0.962165	NC_002947	1944761	1944913	-1	NA	hypothetical_protein	3227_exp_vs_2737_exp
PP_1745	212	244	134	181	158	178	185	188	188.544	224.596	165.41	159.774	194.668	176.291	205.198	167.359	7.53316	0.010109	0.964625	1	NC_002947	1945120	1945929	1	NA	short-chain_dehydrogenase/reductase_family_oxidoreductase	3227_exp_vs_2737_exp
PP_1746	84	50	45	79	47	25	46	61	74.706	46.0237	55.5482	69.7356	57.9075	24.7599	51.0222	54.3026	5.74856	-0.388065	0.108207	0.608957	NC_002947	1946050	1946229	1	NA	CsrA-like_carbon_storage_regulator	3227_exp_vs_2737_exp
PP_1747	20	9	21	17	17	13	9	12	17.7871	8.28427	25.9225	15.0064	20.9453	12.8752	9.98261	10.6825	3.91695	-0.298295	0.449552	0.946258	NC_002947	1946244	1946471	-1	NA	hypothetical_protein	3227_exp_vs_2737_exp
PP_1748	30	25	13	25	21	30	35	28	26.6807	23.0119	16.0473	22.0682	25.8736	29.7119	38.8213	24.9258	4.67756	0.442562	0.0794591	0.529544	NC_002947	1946555	1947739	-1	NA	hypothetical_protein	3227_exp_vs_2737_exp
PP_1749	32	36	12	23	21	22	22	32	28.4594	33.1371	14.8129	20.3028	25.8736	21.7887	24.4019	28.4866	4.6237	0.0561564	0.909493	1	NC_002947	1947909	1949654	-1	NA	acetyltransferase	3227_exp_vs_2737_exp
PP_1750	50	26	22	20	32	20	18	37	44.4678	23.9323	27.1569	17.6546	39.4264	19.8079	19.9652	32.9377	4.816	-0.0137582	1	1	NC_002947	1949658	1951445	-1	asnB	asparagine_synthetase	3227_exp_vs_2737_exp
PP_1751	403	396	309	424	325	357	331	478	358.411	364.508	381.431	374.277	400.424	353.572	367.138	425.519	8.56249	0.0648911	0.518487	0.973654	NC_002947	1951576	1953540	-1	mnmC	methyltransferase/FAD-dependent_oxidoreductase	3227_exp_vs_2737_exp
[truncated: 3,848 more rows]

## Sheet: 3227_reg_vs_2737_reg
ID	3227_reg_1	3227_reg_2	3227_reg_3	3227_reg_4	2737_reg_1	2737_reg_2	2737_reg_3	2737_reg_4	n_3227_reg_1	n_3227_reg_2	n_3227_reg_3	n_3227_reg_4	n_2737_reg_1	n_2737_reg_2	n_2737_reg_3	n_2737_reg_4	a.value	m.value	p.value	q.value	geno_id	start_location	end_location	direction	gene	product	data_set
[truncated: 5,671 more rows]
